# Supplementary material for: 6-Bromo-1-methyl-4-[2-(1-phenyl­ethyl­idene)hydrazinyl­idene]-3,4-dihydro-1H-2λ6,1-benzothia­zine-2,2-dione
Source: Acta Crystallogr Sect E Struct Rep Online. 2013 Jan 4;69(Pt 2):o164. doi: 10.1107/S1600536812051380 (PMC3569229; doi:10.1107/S1600536812051380)
Supplement: Supplementary file 1 [file e-69-0o164-sup1.cif]

##############################################################################
#                                                                            #
# This CIF contains the data in a paper accepted for publication in          #
# Acta Crystallographica Section E. It conforms to the requirements of       #
# Notes for Authors for Acta Crystallographica Section E, and has been       #
# peer reviewed under the auspices of the IUCr Commission on Journals.       #
#                                                                            #
# Full details of the Crystallographic Information File format               #
# are given in the paper "The Crystallographic Information File (CIF):       #
# a New Standard Archive File for Crystallography" by S. R. Hall, F. H.      #
# Allen and I. D. Brown [Acta Cryst. (1991), A47, 655-685].                  #
#                                                                            #
# The current version of the core CIF dictionary is obtainable from          #
# ftp://ftp.iucr.org/pub/cif_core.dic.                                       #
#                                                                            #
# Software is freely available for graphical display of the structure(s)     #
# in this CIF. For information consult the CIF software page                 #
# http://www.iucr.org/resources/cif/software.                                #
#                                                                            #
# This file may be used for bona fide research purposes within the           #
# scientific community so long as proper attribution is given to the journal # 
# article from which it was obtained.                                        #
#                                                                            #
##############################################################################
data_global
_audit_creation_method     SHELXL-97
_journal_date_recd_electronic     2012-12-19
_journal_date_accepted     2012-12-20
_journal_name_full     'Acta Crystallographica, Section E'
_journal_year     2013
_journal_volume     69
_journal_issue      2
_journal_page_first     o164
_journal_page_last     o164
_journal_paper_category     QO
_journal_paper_doi     10.1107/S1600536812051380
_journal_coeditor_code     NG5314
_publ_contact_author_name     'Shafiq, Muhammad'
_publ_contact_author_address
;
Department of Chemistry,
Government College University,
Faisalabad 38040
Pakistan
;
_publ_contact_author_email
;
hafizshafique@hotmail.com
;
_publ_contact_author_fax     ' +0000000000000000 '
_publ_contact_author_phone     ' +923024487893 '
_publ_section_title
;\
6-Bromo-1-methyl-4-[2-(1-phenylethylidene)hydrazinylidene]-3,4-dihydro-\
1<i>H</i>-2\l^6^,1-benzothiazine-2,2-dione
;
loop_
    _publ_author_name
    _publ_author_address
    'Shafiq, Muhammad'
;
Department of Chemistry,
Government College University,
Faisalabad 38000
Pakistan
;
    'M. Nawaz Tahir'
;
Department of Physics
University of Sargodha
Sargodha
Pakistan
;
    'Harrison, William T. A.'
;
Department of Chemistry
University of Aberdeen
Meston Walk
Aberdeen AB24 3UE
Scotland
;
    'Bukhari, Iftikhar Hussain '
;
Department of Chemistry,
Government College University,
Faisalabad 38040
Pakistan
;
    'Khan, Islam Ullah'
;
Materials Chemistry Laboratory
Department of Chemistry
Government College University
Lahore
Pakistan
;
data_I
_audit_creation_method     SHELXL-97
_chemical_name_systematic
;
6-Bromo-1-methyl-4-[2-(1-phenylethylidene)hydrazinylidene]-
3,4-dihydro-1<i>H</i>-2\l^6^,1-benzothiazine-2,2-dione
;
_chemical_name_common     ?
_chemical_formula_moiety     'C17 H16 Br N3 O2 S'
_chemical_formula_sum     'C17 H16 Br N3 O2 S'
_chemical_formula_iupac     'C17 H16 Br N3 O2 S'
_chemical_formula_weight     406.30
_chemical_melting_point     ?
_symmetry_cell_setting     monoclinic
_symmetry_space_group_name_H-M     'P 21/c'
_symmetry_space_group_name_Hall     '-P 2ybc'
loop_
    _symmetry_equiv_pos_as_xyz
    'x, y, z'
    '-x, y+1/2, -z+1/2'
    '-x, -y, -z'
    'x, -y-1/2, z-1/2'
_cell_length_a     16.4369(13)
_cell_length_b     6.5400(5)
_cell_length_c     16.5025(17)
_cell_angle_alpha     90.00
_cell_angle_beta     104.312(4)
_cell_angle_gamma     90.00
_cell_volume     1718.9(3)
_cell_formula_units_Z     4
_cell_measurement_reflns_used     305
_cell_measurement_theta_min     3.2
_cell_measurement_theta_max     23.6
_cell_measurement_temperature     296(2)
_exptl_crystal_description     block
_exptl_crystal_colour     yellow
_exptl_crystal_size_max     0.34
_exptl_crystal_size_mid     0.22
_exptl_crystal_size_min     0.20
_exptl_crystal_density_diffrn     1.570
_exptl_crystal_density_meas     ?
_exptl_crystal_density_method     'not measured'
_exptl_crystal_F_000     824
_exptl_absorpt_coefficient_mu     2.527
_exptl_absorpt_correction_type     multi-scan
_exptl_absorpt_process_details     '(SADABS; Bruker, 2007)'
_exptl_absorpt_correction_T_min     0.518
_exptl_absorpt_correction_T_max     0.603
_exptl_special_details
;
;
_diffrn_ambient_temperature     296(2)
_diffrn_radiation_type     MoK\a
_diffrn_radiation_wavelength     0.71073
_diffrn_radiation_source     'fine-focus sealed tube'
_diffrn_radiation_monochromator     graphite
_diffrn_measurement_device_type     'Bruker APEXII CCD'
_diffrn_measurement_method     \w
_diffrn_detector_area_resol_mean     ?
_diffrn_reflns_number     7358
_diffrn_reflns_av_R_equivalents     0.0260
_diffrn_reflns_av_sigmaI/netI     0.0432
_diffrn_reflns_theta_min     1.28
_diffrn_reflns_theta_max     26.00
_diffrn_reflns_theta_full     26.00
_diffrn_measured_fraction_theta_max     0.953
_diffrn_measured_fraction_theta_full     0.953
_diffrn_reflns_limit_h_min     -20
_diffrn_reflns_limit_h_max     17
_diffrn_reflns_limit_k_min     -8
_diffrn_reflns_limit_k_max     6
_diffrn_reflns_limit_l_min     -19
_diffrn_reflns_limit_l_max     20
_diffrn_standards_number     ?
_diffrn_standards_interval_count     ?
_diffrn_standards_interval_time     ?
_diffrn_standards_decay_%     0
_refine_special_details
;
Refinement of <i>F</i>^2^ against ALL reflections. The weighted <i>R</i>-factor
<i>wR</i> and goodness of fit <i>S</i> are based on <i>F</i>^2^, conventional
<i>R</i>-factors <i>R</i> are based on <i>F</i>, with <i>F</i> set to zero for
negative <i>F</i>^2^. The threshold expression of <i>F</i>^2^ >
\s(<i>F</i>^2^) is used only for calculating <i>R</i>-factors(gt) <i>etc</i>.
and is not relevant to the choice of reflections for refinement.
<i>R</i>-factors based on <i>F</i>^2^ are statistically about twice as large
as those based on <i>F</i>, and <i>R</i>- factors based on ALL data will be
even larger.
;
_reflns_number_total     3213
_reflns_number_gt     2256
_reflns_threshold_expression     I>2\s(I)
_refine_ls_structure_factor_coef     Fsqd
_refine_ls_matrix_type     full
_refine_ls_R_factor_all     0.0646
_refine_ls_R_factor_gt     0.0366
_refine_ls_wR_factor_gt     0.0738
_refine_ls_wR_factor_ref     0.0824
_refine_ls_goodness_of_fit_ref     1.018
_refine_ls_restrained_S_all     1.018
_refine_ls_number_reflns     3213
_refine_ls_number_parameters     219
_refine_ls_number_restraints     0
_refine_ls_hydrogen_treatment     constr
_refine_ls_weighting_scheme     calc
_refine_ls_weighting_details
         'calc w=1/[\s^2^(Fo^2^)+(0.0286P)^2^+0.9478P] where P=(Fo^2^+2Fc^2^)/3'
_atom_sites_solution_hydrogens     geom
_atom_sites_solution_primary     direct
_atom_sites_solution_secondary     difmap
_refine_ls_shift/su_max     0.001
_refine_ls_shift/su_mean     0.000
_refine_diff_density_max     0.558
_refine_diff_density_min     -0.511
_refine_ls_extinction_method     none
_refine_ls_extinction_coef     ?
loop_
    _atom_type_symbol
    _atom_type_description
    _atom_type_scat_dispersion_real
    _atom_type_scat_dispersion_imag
    _atom_type_scat_source
    'C' 'C' 0.0033 0.0016
                         'International Tables Vol C Tables 4.2.6.8 and 6.1.1.4'
    'H' 'H' 0.0000 0.0000
                         'International Tables Vol C Tables 4.2.6.8 and 6.1.1.4'
    'N' 'N' 0.0061 0.0033
                         'International Tables Vol C Tables 4.2.6.8 and 6.1.1.4'
    'O' 'O' 0.0106 0.0060
                         'International Tables Vol C Tables 4.2.6.8 and 6.1.1.4'
    'S' 'S' 0.1246 0.1234
                         'International Tables Vol C Tables 4.2.6.8 and 6.1.1.4'
    'Br' 'Br' -0.2901 2.4595
                         'International Tables Vol C Tables 4.2.6.8 and 6.1.1.4'
_computing_data_collection     'APEX2 (Bruker, 2007)'
_computing_cell_refinement     'SAINT (Bruker, 2007)'
_computing_data_reduction     'SAINT (Bruker, 2007)'
_computing_structure_solution     'SHELXS97 (Sheldrick, 2008)'
_computing_structure_refinement     'SHELXL97 (Sheldrick, 2008)'
_computing_molecular_graphics     'ORTEP-3 (Farrugia, 1997)'
_computing_publication_material     'SHELXL97 (Sheldrick, 2008)'
loop_
    _atom_site_type_symbol
    _atom_site_label
    _atom_site_fract_x
    _atom_site_fract_y
    _atom_site_fract_z
    _atom_site_U_iso_or_equiv
    _atom_site_adp_type
    _atom_site_calc_flag
    _atom_site_refinement_flags
    _atom_site_occupancy
    _atom_site_symmetry_multiplicity
    _atom_site_disorder_assembly
    _atom_site_disorder_group
    Br Br1 0.04673(2) 1.15885(6) -0.08154(2) 0.06740(16) Uani d . 1 1 . .
    S S1 0.43842(5) 0.75192(12) 0.12674(5) 0.0441(2) Uani d . 1 1 . .
    O O1 0.42875(15) 0.6385(3) 0.05136(16) 0.0603(6) Uani d . 1 1 . .
    O O2 0.51929(13) 0.7562(4) 0.18377(16) 0.0698(7) Uani d . 1 1 . .
    N N1 0.23859(15) 0.4159(4) 0.17978(15) 0.0421(6) Uani d . 1 1 . .
    N N2 0.21392(15) 0.5841(4) 0.12622(15) 0.0421(6) Uani d . 1 1 . .
    N N3 0.40793(14) 0.9893(3) 0.10698(16) 0.0424(6) Uani d . 1 1 . .
    C C1 0.20276(18) 0.1325(4) 0.25032(17) 0.0363(7) Uani d . 1 1 . .
    C C2 0.28613(19) 0.1040(5) 0.29276(19) 0.0460(8) Uani d . 1 1 . .
    H H2 0.3263 0.1985 0.2861 0.055 Uiso calc R 1 1 . .
    C C3 0.3104(2) -0.0622(5) 0.3447(2) 0.0553(9) Uani d . 1 1 . .
    H H3 0.3663 -0.0774 0.3735 0.066 Uiso calc R 1 1 . .
    C C4 0.2522(3) -0.2049(5) 0.3539(2) 0.0603(10) Uani d . 1 1 . .
    H H4 0.2690 -0.3185 0.3878 0.072 Uiso calc R 1 1 . .
    C C5 0.1696(3) -0.1800(5) 0.3132(2) 0.0636(10) Uani d . 1 1 . .
    H H5 0.1301 -0.2761 0.3201 0.076 Uiso calc R 1 1 . .
    C C6 0.1443(2) -0.0116(5) 0.2617(2) 0.0515(9) Uani d . 1 1 . .
    H H6 0.0880 0.0047 0.2345 0.062 Uiso calc R 1 1 . .
    C C7 0.17779(18) 0.3127(4) 0.19519(18) 0.0373(7) Uani d . 1 1 . .
    C C8 0.08710(19) 0.3642(5) 0.1633(2) 0.0640(10) Uani d . 1 1 . .
    H H8A 0.0817 0.4895 0.1321 0.096 Uiso calc R 1 1 . .
    H H8B 0.0620 0.3802 0.2096 0.096 Uiso calc R 1 1 . .
    H H8C 0.0593 0.2561 0.1277 0.096 Uiso calc R 1 1 . .
    C C9 0.27553(17) 0.7046(4) 0.12489(17) 0.0345(7) Uani d . 1 1 . .
    C C10 0.25885(17) 0.8882(4) 0.07144(16) 0.0325(7) Uani d . 1 1 . .
    C C11 0.17668(17) 0.9302(4) 0.02748(17) 0.0386(7) Uani d . 1 1 . .
    H H11 0.1338 0.8406 0.0310 0.046 Uiso calc R 1 1 . .
    C C12 0.15853(17) 1.1031(5) -0.02113(18) 0.0396(7) Uani d . 1 1 . .
    C C13 0.22109(19) 1.2375(5) -0.02726(18) 0.0429(7) Uani d . 1 1 . .
    H H13 0.2082 1.3552 -0.0595 0.051 Uiso calc R 1 1 . .
    C C14 0.30252(19) 1.1972(4) 0.01430(19) 0.0426(7) Uani d . 1 1 . .
    H H14 0.3448 1.2874 0.0093 0.051 Uiso calc R 1 1 . .
    C C15 0.32298(17) 1.0237(4) 0.06383(17) 0.0338(7) Uani d . 1 1 . .
    C C16 0.4731(2) 1.1389(5) 0.1033(3) 0.0671(11) Uani d . 1 1 . .
    H H16A 0.4745 1.1602 0.0460 0.101 Uiso calc R 1 1 . .
    H H16B 0.5267 1.0888 0.1343 0.101 Uiso calc R 1 1 . .
    H H16C 0.4610 1.2659 0.1270 0.101 Uiso calc R 1 1 . .
    C C17 0.36293(17) 0.6705(5) 0.17760(19) 0.0445(8) Uani d . 1 1 . .
    H H17A 0.3709 0.5261 0.1906 0.053 Uiso calc R 1 1 . .
    H H17B 0.3702 0.7444 0.2299 0.053 Uiso calc R 1 1 . .
loop_
    _atom_site_aniso_label
    _atom_site_aniso_U_11
    _atom_site_aniso_U_22
    _atom_site_aniso_U_33
    _atom_site_aniso_U_12
    _atom_site_aniso_U_13
    _atom_site_aniso_U_23
    Br1 0.0446(2) 0.0784(3) 0.0729(3) 0.01094(18) 0.00247(17) 0.0328(2)
    S1 0.0363(4) 0.0360(5) 0.0626(5) 0.0044(3) 0.0170(4) 0.0088(4)
    O1 0.0730(16) 0.0413(15) 0.0809(17) 0.0003(11) 0.0461(13) -0.0069(12)
    O2 0.0325(13) 0.0724(18) 0.0970(19) 0.0044(11) 0.0016(13) 0.0260(15)
    N1 0.0462(15) 0.0345(15) 0.0462(15) 0.0026(12) 0.0127(12) 0.0127(12)
    N2 0.0451(15) 0.0345(15) 0.0457(15) 0.0039(12) 0.0091(12) 0.0148(12)
    N3 0.0374(14) 0.0298(15) 0.0572(16) -0.0033(11) 0.0062(12) 0.0031(12)
    C1 0.0480(19) 0.0295(18) 0.0336(16) -0.0005(13) 0.0145(14) -0.0012(12)
    C2 0.049(2) 0.041(2) 0.052(2) 0.0096(15) 0.0204(16) 0.0132(15)
    C3 0.057(2) 0.059(2) 0.053(2) 0.0190(18) 0.0203(18) 0.0145(18)
    C4 0.102(3) 0.037(2) 0.049(2) 0.017(2) 0.030(2) 0.0117(16)
    C5 0.097(3) 0.042(2) 0.053(2) -0.021(2) 0.021(2) 0.0062(17)
    C6 0.056(2) 0.047(2) 0.046(2) -0.0148(16) 0.0038(16) 0.0029(16)
    C7 0.0430(18) 0.0295(17) 0.0390(17) 0.0006(13) 0.0094(14) 0.0023(13)
    C8 0.043(2) 0.058(2) 0.087(3) -0.0007(16) 0.0081(19) 0.025(2)
    C9 0.0372(17) 0.0308(18) 0.0380(16) 0.0051(13) 0.0142(13) 0.0034(12)
    C10 0.0373(17) 0.0290(17) 0.0315(15) 0.0044(12) 0.0092(13) 0.0028(12)
    C11 0.0382(17) 0.0370(18) 0.0421(17) 0.0001(13) 0.0126(14) 0.0072(14)
    C12 0.0361(17) 0.043(2) 0.0384(17) 0.0062(14) 0.0071(13) 0.0057(14)
    C13 0.053(2) 0.0322(18) 0.0419(18) 0.0047(15) 0.0085(15) 0.0085(14)
    C14 0.0467(19) 0.0301(18) 0.0496(19) -0.0046(13) 0.0091(15) 0.0069(14)
    C15 0.0379(17) 0.0296(17) 0.0335(16) 0.0004(12) 0.0080(13) -0.0032(12)
    C16 0.051(2) 0.042(2) 0.099(3) -0.0104(16) 0.001(2) 0.0071(19)
    C17 0.0399(18) 0.048(2) 0.0470(19) 0.0082(14) 0.0144(15) 0.0176(15)
_geom_special_details
;
All e.s.d.'s (except the e.s.d. in the dihedral angle between two l.s. planes)
are estimated using the full covariance matrix. The cell e.s.d.'s are taken
into account individually in the estimation of e.s.d.'s in distances, angles
and torsion angles; correlations between e.s.d.'s in cell parameters are only
used when they are defined by crystal symmetry. An approximate (isotropic)
treatment of cell e.s.d.'s is used for estimating e.s.d.'s involving l.s.
planes.
;
loop_
    _geom_bond_atom_site_label_1
    _geom_bond_atom_site_label_2
    _geom_bond_site_symmetry_2
    _geom_bond_distance
    _geom_bond_publ_flag
    Br1 C12 . 1.897(3) ?
    S1 O1 . 1.423(2) ?
    S1 O2 . 1.427(2) ?
    S1 N3 . 1.639(2) ?
    S1 C17 . 1.744(3) ?
    N1 C7 . 1.282(4) ?
    N1 N2 . 1.407(3) ?
    N2 C9 . 1.288(3) ?
    N3 C15 . 1.420(3) ?
    N3 C16 . 1.464(4) ?
    C1 C2 . 1.389(4) ?
    C1 C6 . 1.391(4) ?
    C1 C7 . 1.484(4) ?
    C2 C3 . 1.381(4) ?
    C2 H2 . 0.9300 ?
    C3 C4 . 1.371(5) ?
    C3 H3 . 0.9300 ?
    C4 C5 . 1.369(5) ?
    C4 H4 . 0.9300 ?
    C5 C6 . 1.391(5) ?
    C5 H5 . 0.9300 ?
    C6 H6 . 0.9300 ?
    C7 C8 . 1.491(4) ?
    C8 H8A . 0.9600 ?
    C8 H8B . 0.9600 ?
    C8 H8C . 0.9600 ?
    C9 C10 . 1.475(4) ?
    C9 C17 . 1.501(4) ?
    C10 C11 . 1.393(4) ?
    C10 C15 . 1.407(4) ?
    C11 C12 . 1.376(4) ?
    C11 H11 . 0.9300 ?
    C12 C13 . 1.375(4) ?
    C13 C14 . 1.370(4) ?
    C13 H13 . 0.9300 ?
    C14 C15 . 1.390(4) ?
    C14 H14 . 0.9300 ?
    C16 H16A . 0.9600 ?
    C16 H16B . 0.9600 ?
    C16 H16C . 0.9600 ?
    C17 H17A . 0.9700 ?
    C17 H17B . 0.9700 ?
loop_
    _geom_angle_atom_site_label_1
    _geom_angle_atom_site_label_2
    _geom_angle_atom_site_label_3
    _geom_angle_site_symmetry_1
    _geom_angle_site_symmetry_3
    _geom_angle
    _geom_angle_publ_flag
    O1 S1 O2 . . 118.12(15) ?
    O1 S1 N3 . . 110.94(14) ?
    O2 S1 N3 . . 107.57(13) ?
    O1 S1 C17 . . 108.81(15) ?
    O2 S1 C17 . . 110.25(15) ?
    N3 S1 C17 . . 99.55(13) ?
    C7 N1 N2 . . 114.7(2) ?
    C9 N2 N1 . . 112.6(2) ?
    C15 N3 C16 . . 120.8(2) ?
    C15 N3 S1 . . 117.68(18) ?
    C16 N3 S1 . . 116.8(2) ?
    C2 C1 C6 . . 118.0(3) ?
    C2 C1 C7 . . 120.3(3) ?
    C6 C1 C7 . . 121.7(3) ?
    C3 C2 C1 . . 121.1(3) ?
    C3 C2 H2 . . 119.5 ?
    C1 C2 H2 . . 119.5 ?
    C4 C3 C2 . . 120.2(3) ?
    C4 C3 H3 . . 119.9 ?
    C2 C3 H3 . . 119.9 ?
    C5 C4 C3 . . 120.0(3) ?
    C5 C4 H4 . . 120.0 ?
    C3 C4 H4 . . 120.0 ?
    C4 C5 C6 . . 120.3(3) ?
    C4 C5 H5 . . 119.9 ?
    C6 C5 H5 . . 119.9 ?
    C5 C6 C1 . . 120.5(3) ?
    C5 C6 H6 . . 119.8 ?
    C1 C6 H6 . . 119.8 ?
    N1 C7 C1 . . 115.4(3) ?
    N1 C7 C8 . . 124.9(3) ?
    C1 C7 C8 . . 119.8(3) ?
    C7 C8 H8A . . 109.5 ?
    C7 C8 H8B . . 109.5 ?
    H8A C8 H8B . . 109.5 ?
    C7 C8 H8C . . 109.5 ?
    H8A C8 H8C . . 109.5 ?
    H8B C8 H8C . . 109.5 ?
    N2 C9 C10 . . 118.5(3) ?
    N2 C9 C17 . . 122.9(3) ?
    C10 C9 C17 . . 118.5(2) ?
    C11 C10 C15 . . 118.7(2) ?
    C11 C10 C9 . . 119.0(2) ?
    C15 C10 C9 . . 122.3(2) ?
    C12 C11 C10 . . 120.5(3) ?
    C12 C11 H11 . . 119.7 ?
    C10 C11 H11 . . 119.7 ?
    C13 C12 C11 . . 120.7(3) ?
    C13 C12 Br1 . . 118.9(2) ?
    C11 C12 Br1 . . 120.4(2) ?
    C14 C13 C12 . . 119.7(3) ?
    C14 C13 H13 . . 120.1 ?
    C12 C13 H13 . . 120.1 ?
    C13 C14 C15 . . 121.0(3) ?
    C13 C14 H14 . . 119.5 ?
    C15 C14 H14 . . 119.5 ?
    C14 C15 C10 . . 119.3(3) ?
    C14 C15 N3 . . 119.3(2) ?
    C10 C15 N3 . . 121.4(2) ?
    N3 C16 H16A . . 109.5 ?
    N3 C16 H16B . . 109.5 ?
    H16A C16 H16B . . 109.5 ?
    N3 C16 H16C . . 109.5 ?
    H16A C16 H16C . . 109.5 ?
    H16B C16 H16C . . 109.5 ?
    C9 C17 S1 . . 111.6(2) ?
    C9 C17 H17A . . 109.3 ?
    S1 C17 H17A . . 109.3 ?
    C9 C17 H17B . . 109.3 ?
    S1 C17 H17B . . 109.3 ?
    H17A C17 H17B . . 108.0 ?
loop_
    _geom_torsion_atom_site_label_1
    _geom_torsion_atom_site_label_2
    _geom_torsion_atom_site_label_3
    _geom_torsion_atom_site_label_4
    _geom_torsion_site_symmetry_1
    _geom_torsion_site_symmetry_2
    _geom_torsion_site_symmetry_3
    _geom_torsion_site_symmetry_4
    _geom_torsion
    _geom_torsion_publ_flag
    C7 N1 N2 C9 . . . . 167.7(3) ?
    O1 S1 N3 C15 . . . . 60.7(2) ?
    O2 S1 N3 C15 . . . . -168.7(2) ?
    C17 S1 N3 C15 . . . . -53.8(2) ?
    O1 S1 N3 C16 . . . . -95.2(3) ?
    O2 S1 N3 C16 . . . . 35.4(3) ?
    C17 S1 N3 C16 . . . . 150.3(3) ?
    C6 C1 C2 C3 . . . . 0.0(4) ?
    C7 C1 C2 C3 . . . . 179.6(3) ?
    C1 C2 C3 C4 . . . . 1.3(5) ?
    C2 C3 C4 C5 . . . . -1.7(5) ?
    C3 C4 C5 C6 . . . . 0.8(5) ?
    C4 C5 C6 C1 . . . . 0.5(5) ?
    C2 C1 C6 C5 . . . . -0.8(5) ?
    C7 C1 C6 C5 . . . . 179.5(3) ?
    N2 N1 C7 C1 . . . . 178.9(2) ?
    N2 N1 C7 C8 . . . . -2.3(4) ?
    C2 C1 C7 N1 . . . . 10.8(4) ?
    C6 C1 C7 N1 . . . . -169.5(3) ?
    C2 C1 C7 C8 . . . . -168.0(3) ?
    C6 C1 C7 C8 . . . . 11.6(4) ?
    N1 N2 C9 C10 . . . . -179.9(2) ?
    N1 N2 C9 C17 . . . . -2.1(4) ?
    N2 C9 C10 C11 . . . . 3.1(4) ?
    C17 C9 C10 C11 . . . . -174.8(3) ?
    N2 C9 C10 C15 . . . . -177.5(3) ?
    C17 C9 C10 C15 . . . . 4.6(4) ?
    C15 C10 C11 C12 . . . . -1.3(4) ?
    C9 C10 C11 C12 . . . . 178.2(3) ?
    C10 C11 C12 C13 . . . . 0.1(4) ?
    C10 C11 C12 Br1 . . . . 179.5(2) ?
    C11 C12 C13 C14 . . . . 1.1(5) ?
    Br1 C12 C13 C14 . . . . -178.4(2) ?
    C12 C13 C14 C15 . . . . -1.0(5) ?
    C13 C14 C15 C10 . . . . -0.2(4) ?
    C13 C14 C15 N3 . . . . -179.0(3) ?
    C11 C10 C15 C14 . . . . 1.3(4) ?
    C9 C10 C15 C14 . . . . -178.1(3) ?
    C11 C10 C15 N3 . . . . -180.0(2) ?
    C9 C10 C15 N3 . . . . 0.6(4) ?
    C16 N3 C15 C14 . . . . 3.1(4) ?
    S1 N3 C15 C14 . . . . -151.7(2) ?
    C16 N3 C15 C10 . . . . -175.6(3) ?
    S1 N3 C15 C10 . . . . 29.5(3) ?
    N2 C9 C17 S1 . . . . 146.5(3) ?
    C10 C9 C17 S1 . . . . -35.7(3) ?
    O1 S1 C17 C9 . . . . -60.6(2) ?
    O2 S1 C17 C9 . . . . 168.4(2) ?
    N3 S1 C17 C9 . . . . 55.5(2) ?
loop_
    _geom_hbond_atom_site_label_D
    _geom_hbond_atom_site_label_H
    _geom_hbond_atom_site_label_A
    _geom_hbond_site_symmetry_A
    _geom_hbond_distance_DH
    _geom_hbond_distance_HA
    _geom_hbond_distance_DA
    _geom_hbond_angle_DHA
    C2 H2 O2 2_645 0.93 2.49 3.280(4) 143
    C13 H13 Cg2 4_675 0.93 2.65 3.445(3) 143
