# Supplementary material for: 6-Bromo-1-methyl-4-[2-(1-phenyl­ethyl­idene)hydrazinyl­idene]-3,4-dihydro-1H-2λ6,1-benzothia­zine-2,2-dione
Source: Acta Crystallogr Sect E Struct Rep Online. 2013 Jan 4;69(Pt 2):o164. doi: 10.1107/S1600536812051380 (PMC3569229; doi:10.1107/S1600536812051380)
Supplement: Supplementary file 2 [file e-69-0o164-Isup2.hkl]

# 
# h,k,l, Fc-squared, Fo-squared, sigma(Fo-squared) and status flag 
# 
data_I
_shelx_title ' HS123NEW_0m in P2(1)/c' 
_shelx_refln_list_code          4 
_shelx_F_calc_maximum      236.18 
_exptl_crystal_F_000       824.00 
_reflns_d_resolution_high  0.8107 
 
loop_ 
 _symmetry_equiv_pos_as_xyz 
 'x, y, z' 
 '-x, y+1/2, -z+1/2' 
 '-x, -y, -z' 
 'x, -y-1/2, z-1/2' 
 
_cell_length_a    16.4369 
_cell_length_b     6.5400 
_cell_length_c    16.5025 
_cell_angle_alpha  90.000 
_cell_angle_beta  104.312 
_cell_angle_gamma  90.000 
 
_shelx_F_squared_multiplier     1.000 
 
loop_ 
 _refln_index_h 
 _refln_index_k 
 _refln_index_l 
 _refln_F_squared_calc 
 _refln_F_squared_meas 
 _refln_F_squared_sigma 
 _refln_observed_status 
   1   0   0      156.27      151.83      3.54 o 
   2   0   0      737.84      679.98      9.73 o 
   3   0   0     1182.95     1204.49     16.54 o 
   4   0   0     9205.50     9104.19    123.65 o 
   5   0   0      690.95      651.68     23.91 o 
   6   0   0     1402.72     1426.01     31.05 o 
   7   0   0       53.50       80.09     15.29 o 
   8   0   0    12113.26    12662.06    211.53 o 
   9   0   0     3041.36     3318.22     65.46 o 
  10   0   0     5713.90     5715.52    149.57 o 
  11   0   0     2374.46     2354.27     75.62 o 
  12   0   0     1298.78     1218.84     51.71 o 
  13   0   0     1070.89     1091.50     51.16 o 
  14   0   0       93.04       66.17     20.57 o 
  15   0   0      801.57      825.72     49.49 o 
  16   0   0       18.27       -7.78     22.80 o 
  17   0   0        3.38       31.69     24.47 o 
  18   0   0      174.06      150.69     34.47 o 
  19   0   0      334.61      326.95     43.37 o 
   1   1   0      102.39      115.61      5.80 o 
   2   1   0    19364.81    19042.26    204.50 o 
   3   1   0     1134.76     1222.71     13.99 o 
   4   1   0    16831.56    16995.04    163.16 o 
   5   1   0     3354.86     3528.12     33.87 o 
   6   1   0     9163.81     9224.78     83.61 o 
   7   1   0     9090.50     9781.14     89.17 o 
   8   1   0       31.19       23.66      4.50 o 
   9   1   0      795.63      693.40     15.76 o 
  10   1   0      274.05      266.86     12.85 o 
  11   1   0     1802.24     1709.61     42.83 o 
  12   1   0     4522.23     4423.20    149.02 o 
  13   1   0       56.94       44.00     13.92 o 
  14   1   0     1386.46     1394.58     50.60 o 
  15   1   0      131.61      154.99     19.22 o 
  16   1   0     1026.87      937.48     56.72 o 
  17   1   0      502.37      488.20     47.26 o 
  18   1   0       39.61       52.27     29.47 o 
   0   2   0    12883.09    12655.14    220.38 o 
   1   2   0      527.56      472.37      8.76 o 
   2   2   0     4917.54     4961.21     57.21 o 
   3   2   0      268.62      274.46      6.60 o 
   4   2   0     3955.42     4159.49     55.02 o 
   5   2   0       21.32       25.53      3.59 o 
   6   2   0      708.89      731.15     12.80 o 
   7   2   0       72.82       90.19      5.90 o 
   8   2   0     1543.68     1572.05     28.18 o 
   9   2   0       84.71       91.35      7.71 o 
  10   2   0     1711.33     1742.43     34.17 o 
  11   2   0      147.74      145.11     14.01 o 
  12   2   0      777.67      787.55     28.16 o 
  13   2   0      420.44      421.47     22.52 o 
  14   2   0      112.59       56.16     22.80 o 
  15   2   0      368.19      369.21     37.81 o 
  16   2   0      223.36      238.54     35.59 o 
  17   2   0        0.51       -6.12     27.25 o 
   1   3   0       66.61       50.35     15.01 o 
   2   3   0       46.42       37.03      4.84 o 
   3   3   0      815.41      744.23     24.71 o 
   4   3   0        8.66       15.58      3.38 o 
   5   3   0     1261.48     1196.09     22.93 o 
   6   3   0      303.06      384.10     10.13 o 
   7   3   0        1.34       -1.14      4.54 o 
   8   3   0      299.89      290.79     10.34 o 
   9   3   0       95.84       75.42      8.11 o 
  10   3   0      198.57      204.42     11.86 o 
  11   3   0      469.64      492.90     23.97 o 
  12   3   0      640.44      623.65     32.53 o 
  13   3   0      260.84      262.24     20.04 o 
  14   3   0      211.14      214.63     31.14 o 
  15   3   0       50.69       32.81     25.58 o 
  16   3   0       10.85       40.03     26.13 o 
   0   4   0      581.74      587.18     36.70 o 
   1   4   0     4659.39     4764.15    130.11 o 
   2   4   0        9.76       25.20      6.33 o 
   3   4   0      363.12      340.00     14.95 o 
   4   4   0      556.82      577.60     17.59 o 
   5   4   0       25.40       22.08     14.74 o 
   6   4   0        6.55        7.09      4.32 o 
   7   4   0      868.39      844.25     13.93 o 
   8   4   0        3.86        5.65      5.88 o 
   9   4   0     1301.87     1385.53     59.87 o 
  10   4   0      149.71      129.42     12.79 o 
  11   4   0       61.40       66.90     28.08 o 
  12   4   0      288.83      301.56     22.37 o 
  13   4   0      140.69      127.33     27.25 o 
  14   4   0      209.31      221.86     33.36 o 
  15   4   0        7.08       16.68     25.58 o 
   1   5   0      424.74      421.14     31.42 o 
   2   5   0      321.71      321.19     24.55 o 
   3   5   0     1687.12     1699.47     64.78 o 
   4   5   0       41.28       37.81     25.02 o 
   5   5   0     1590.23     1586.38     68.39 o 
   6   5   0      282.90      245.77     32.81 o 
   7   5   0     1604.80     1639.45     43.11 o 
   8   5   0      379.53      391.48     22.97 o 
   9   5   0       61.60       43.01      8.84 o 
  10   5   0       45.81       60.91     10.77 o 
  11   5   0       14.71        7.13     10.74 o 
  12   5   0       65.26       79.04     13.54 o 
  13   5   0      303.95      310.27     36.14 o 
   0   6   0       23.40        6.67     25.02 o 
   1   6   0      782.50      815.97     39.69 o 
   2   6   0      335.10      294.36     27.88 o 
   3   6   0      626.01      601.52     36.15 o 
   4   6   0      264.08      310.27     40.03 o 
   5   6   0       17.18        3.34     26.69 o 
   6   6   0      109.38       86.19     30.03 o 
   7   6   0      132.46      153.04     17.24 o 
   8   6   0       20.73       18.46     22.24 o 
   9   6   0      712.13      701.21     66.45 o 
  10   6   0       19.94       21.69     28.36 o 
  11   6   0      181.08      195.82     23.37 o 
  12   6   0       34.13       24.47     25.02 o 
   1   7   0        0.25       -1.72     27.80 o 
   2   7   0       50.23      100.08     23.78 o 
   3   7   0      237.05      245.21     42.81 o 
   4   7   0        3.40        2.22     32.25 o 
   5   7   0      291.11      321.95     47.26 o 
   6   7   0       10.14       29.47     32.81 o 
   7   7   0      135.03      177.93     41.15 o 
   8   7   0        0.63      -38.92     31.14 o 
   9   7   0       44.90       50.04     35.03 o 
   1   8   0      169.41      145.68     43.93 o 
   2   8   0      186.07      215.74     49.49 o 
 -18   1   1       74.41       97.31     31.69 o 
 -17   1   1      123.85       95.88     20.57 o 
 -16   1   1      115.43       85.42     18.43 o 
 -15   1   1       70.14       36.50     15.10 o 
 -14   1   1      779.20      822.57     32.23 o 
 -13   1   1       40.67       43.09     13.37 o 
 -12   1   1      154.64      111.47     14.53 o 
 -11   1   1      462.68      446.14     21.03 o 
 -10   1   1     1148.06     1159.13     22.79 o 
  -9   1   1     4579.96     4627.74     61.08 o 
  -8   1   1      125.06       94.33      7.00 o 
  -7   1   1       15.11       30.38      4.26 o 
  -6   1   1     1362.95     1315.11     18.35 o 
  -5   1   1     2901.39     2977.75     34.26 o 
  -4   1   1      190.22      194.52      4.78 o 
  -3   1   1       29.58       11.83      2.48 o 
  -2   1   1      237.75      214.16      5.07 o 
  -1   1   1     4757.38     4741.10     47.37 o 
   0   1   1     6462.95     6232.35     68.15 o 
   1   1   1      371.46      368.27      6.37 o 
   2   1   1     7199.14     7105.74     69.99 o 
   3   1   1     2107.43     2020.14     20.07 o 
   4   1   1      837.77      846.19     11.15 o 
   5   1   1     2686.61     2639.90     28.42 o 
   6   1   1     6965.24     7231.42     72.06 o 
   7   1   1        2.79        4.85      3.36 o 
   8   1   1     1511.22     1793.23     24.52 o 
   9   1   1      781.19      728.06     13.06 o 
  10   1   1      691.77      630.51     15.73 o 
  11   1   1     1292.52     1276.50     26.60 o 
  12   1   1       33.64       27.04      7.30 o 
  13   1   1      565.82      559.31     20.87 o 
  14   1   1      622.19      638.89     45.60 o 
  15   1   1       65.54       76.73     26.13 o 
  16   1   1      256.48      251.89     36.14 o 
  17   1   1       10.16      -16.68     24.47 o 
  18   1   1        0.43       18.91     27.80 o 
 -17   2   1      212.79      249.11     37.81 o 
 -16   2   1      342.99      384.78     40.03 o 
 -15   2   1      588.67      521.01     42.81 o 
 -14   2   1     1874.81     1736.68     46.63 o 
 -13   2   1      951.79      966.84     32.69 o 
 -12   2   1      191.53      175.14     16.39 o 
 -11   2   1      411.94      373.75     16.97 o 
 -10   2   1      264.31      256.59     13.24 o 
  -9   2   1      133.61      134.41     11.05 o 
  -8   2   1      477.47      467.46     11.83 o 
  -7   2   1     4520.23     4860.54     56.21 o 
  -6   2   1     1051.27      965.05     15.44 o 
  -5   2   1     3770.94     3530.74     45.98 o 
  -4   2   1     2800.75     2533.59     34.40 o 
  -3   2   1     7946.63     8114.60     90.14 o 
  -2   2   1     1508.03     1338.22     16.70 o 
  -1   2   1    18239.04    18051.13    218.05 o 
   0   2   1     2286.75     2153.77     31.82 o 
   1   2   1     1428.90     1417.42     18.29 o 
   2   2   1      624.93      614.32      9.49 o 
   3   2   1     3741.63     3737.64     36.75 o 
   4   2   1     1611.56     1504.93     44.84 o 
   5   2   1     4219.11     4106.23     48.14 o 
   6   2   1     3537.40     3647.67     47.88 o 
   7   2   1     6393.04     6490.23     81.17 o 
   8   2   1     3020.64     3014.09     44.41 o 
   9   2   1     2608.20     2601.38     39.73 o 
  10   2   1     3079.55     2970.56     50.17 o 
  11   2   1      683.73      685.68     29.75 o 
  12   2   1      732.15      725.29     25.36 o 
  13   2   1      517.21      463.18     38.92 o 
  14   2   1       56.45       30.58     21.69 o 
  15   2   1        5.78       10.01     23.91 o 
  16   2   1      707.80      677.25     51.71 o 
  17   2   1      454.65      403.68     44.48 o 
 -16   3   1      168.54      134.56     31.69 o 
 -15   3   1        0.93       27.25     25.02 o 
 -14   3   1       24.07       42.27     15.44 o 
 -13   3   1       13.58       30.28     13.74 o 
 -12   3   1     1106.36     1086.50     35.39 o 
 -11   3   1      643.03      627.81     21.92 o 
 -10   3   1     2005.55     2056.70     30.41 o 
  -9   3   1     1810.00     1819.66     27.26 o 
  -8   3   1     2246.56     2282.73     31.10 o 
  -7   3   1     2230.75     2119.80     88.24 o 
  -6   3   1      474.90      479.23     12.18 o 
  -5   3   1      982.96      936.60     19.90 o 
  -4   3   1       35.10       44.55      5.03 o 
  -3   3   1      819.53      877.66     19.77 o 
  -2   3   1     1706.29     1740.66     31.15 o 
  -1   3   1     2307.28     2274.67     45.04 o 
   0   3   1     1152.84     1000.03     58.66 o 
   1   3   1    10232.05    10536.06    150.65 o 
   2   3   1     4154.49     3949.65     61.39 o 
   3   3   1     7601.14     7758.78    113.76 o 
   4   3   1     6127.84     6329.04     71.33 o 
   5   3   1       13.88       24.74      4.22 o 
   6   3   1     1004.11      971.54     26.76 o 
   7   3   1      132.49      123.72      7.62 o 
   8   3   1        5.34        7.19      6.01 o 
   9   3   1      827.54      791.82     19.90 o 
  10   3   1     1209.06     1205.64     28.32 o 
  11   3   1     1819.28     1736.74     57.55 o 
  12   3   1     2072.12     2115.47     55.60 o 
  13   3   1      293.29      288.03     32.81 o 
  14   3   1      559.29      645.56     47.82 o 
  15   3   1      170.01      201.84     33.92 o 
  16   3   1       97.19      102.87     31.14 o 
 -15   4   1      126.16      181.82     33.36 o 
 -14   4   1      395.63      351.97     38.37 o 
 -13   4   1      297.97      316.29     24.38 o 
 -12   4   1       82.78       89.89     16.85 o 
 -11   4   1      101.56      103.99     13.19 o 
 -10   4   1      229.48      251.60     13.50 o 
  -9   4   1        7.27        6.33      6.51 o 
  -8   4   1       51.23       65.35      7.06 o 
  -7   4   1       44.20       50.91      6.58 o 
  -6   4   1      615.94      618.55     12.38 o 
  -5   4   1     2776.55     2877.73     60.09 o 
  -4   4   1     1148.82     1117.13     29.21 o 
  -3   4   1       84.04       73.60      7.83 o 
  -2   4   1      644.51      644.01     17.03 o 
  -1   4   1     3240.24     3268.61     58.27 o 
   0   4   1      269.03      272.11     44.48 o 
   1   4   1        1.47        1.78      4.53 o 
   2   4   1        7.72       22.14      5.75 o 
   3   4   1      782.96      805.31     20.30 o 
   4   4   1      374.25      326.42     21.22 o 
   5   4   1     1396.67     1431.32     92.58 o 
   6   4   1      391.51      386.66     10.01 o 
   7   4   1      706.03      740.95     16.04 o 
   8   4   1     2088.13     2121.68     40.96 o 
   9   4   1      527.44      573.93     20.95 o 
  10   4   1        3.61       -3.85     10.89 o 
  11   4   1        0.39        3.07     12.77 o 
  12   4   1        9.94      -11.03     13.17 o 
  13   4   1       12.25       21.13     22.24 o 
  14   4   1       79.27      111.76     29.47 o 
 -14   5   1      101.22       94.53     28.91 o 
 -13   5   1      141.44      120.10     28.36 o 
 -12   5   1      357.93      360.04     27.80 o 
 -11   5   1      751.03      677.01     36.42 o 
 -10   5   1      642.43      611.63     20.75 o 
  -9   5   1      166.46      169.42     10.81 o 
  -8   5   1      567.35      522.25     33.92 o 
  -7   5   1      309.56      274.68     35.59 o 
  -6   5   1       90.68       93.41     25.02 o 
  -5   5   1        2.19        2.78     22.24 o 
  -4   5   1      162.37      172.37     28.91 o 
  -3   5   1      469.88      450.25     29.47 o 
  -2   5   1      228.89      194.28     20.83 o 
  -1   5   1        0.77        5.79     14.53 o 
   0   5   1      164.52      136.85     19.46 o 
   1   5   1       33.07       67.56     16.91 o 
   2   5   1       43.33       19.43     15.13 o 
   3   5   1      158.20      135.84     18.82 o 
   4   5   1      146.42      151.88     20.11 o 
   5   5   1        0.84        4.08     15.44 o 
   6   5   1      168.35      159.17     14.74 o 
   7   5   1        3.95       -9.46     10.86 o 
   8   5   1      161.18      133.23     16.29 o 
   9   5   1       37.88       38.07      9.14 o 
  10   5   1       93.60       69.13     11.12 o 
  11   5   1      179.10      166.22     14.29 o 
  12   5   1        5.30      -10.54     19.74 o 
  13   5   1        1.26      -15.88     14.96 o 
  14   5   1        7.83       -1.67     20.57 o 
  15   5   1        0.03        9.45     22.80 o 
 -12   6   1        3.65       40.94     19.62 o 
 -11   6   1        6.03       -0.68     23.35 o 
 -10   6   1        4.61        7.76     16.46 o 
  -9   6   1        7.13        3.66     27.25 o 
  -8   6   1      124.64      119.19     17.93 o 
  -7   6   1       86.91      102.31     32.25 o 
  -6   6   1        4.04      -11.12     24.47 o 
  -5   6   1       62.74       63.39     30.03 o 
  -4   6   1      326.59      245.21     37.81 o 
  -3   6   1     1349.46     1437.91     72.28 o 
  -2   6   1      165.19      213.62     25.34 o 
  -1   6   1       17.03       12.69     17.29 o 
   0   6   1      103.73       90.45     20.84 o 
   1   6   1      359.62      364.04     31.97 o 
   2   6   1        6.28       23.92     18.65 o 
   3   6   1       29.15       29.47     18.48 o 
   4   6   1      221.60      194.62     24.73 o 
   5   6   1       57.16       87.69     51.71 o 
   6   6   1      175.21      242.18     42.81 o 
   7   6   1      101.13      127.27     16.92 o 
   8   6   1        1.10       10.56     14.65 o 
   9   6   1       58.43       82.22     18.10 o 
  10   6   1       33.12       20.13     16.82 o 
  11   6   1        3.41       12.23     22.80 o 
  12   6   1       12.03       13.34     23.91 o 
  -9   7   1       35.98       -5.56     33.92 o 
  -8   7   1        0.87       19.46     34.47 o 
  -7   7   1       65.14      122.88     40.03 o 
  -6   7   1       20.87       27.80     31.69 o 
  -5   7   1       12.32       12.23     30.58 o 
  -4   7   1        9.15      -15.01     32.81 o 
  -3   7   1        0.18       36.70     31.69 o 
  -2   7   1       13.30       -6.67     28.36 o 
  -1   7   1      123.61      140.12     37.81 o 
   0   7   1      100.86      132.53     26.36 o 
   1   7   1        9.32      -27.10     20.40 o 
   2   7   1        3.56      -28.31     18.87 o 
   3   7   1      250.73      203.71     29.64 o 
   4   7   1      439.03      432.60     49.49 o 
   5   7   1       19.45       32.25     31.14 o 
   6   7   1        7.07       24.47     31.69 o 
   7   7   1        0.18      -43.93     30.03 o 
   8   7   1       27.35       15.01     32.25 o 
   9   7   1       13.37      -19.46     33.36 o 
  -2   8   1        2.11      -36.14     32.25 o 
  -1   8   1       34.17       -6.12     36.70 o 
   0   8   1        0.93      -22.24     34.47 o 
   1   8   1       28.33      -46.15     37.25 o 
 -20   0   2       37.53       11.12     30.58 o 
 -19   0   2      868.50     1094.84     66.72 o 
 -18   0   2      472.86      517.67     47.26 o 
 -17   0   2      655.07      791.24     53.38 o 
 -16   0   2      943.32      873.54     50.60 o 
 -15   0   2      232.61      271.90     32.25 o 
 -14   0   2      419.65      470.41     37.25 o 
 -13   0   2       85.42       68.39     20.57 o 
 -12   0   2     1560.28     1580.82     60.05 o 
 -11   0   2     5385.92     5238.99    140.68 o 
 -10   0   2      715.29      751.21     35.59 o 
  -9   0   2     5992.75     5953.52     87.84 o 
  -8   0   2    13871.36    13574.41    186.54 o 
  -7   0   2     4415.03     4421.23     65.59 o 
  -6   0   2    10862.90    10774.50    128.52 o 
  -5   0   2      343.04      343.33      8.61 o 
  -4   0   2    20623.82    21176.40    285.63 o 
  -3   0   2     5439.21     5377.38     74.98 o 
  -2   0   2     5377.59     5325.61     92.00 o 
  -1   0   2    11385.91    11490.94    194.43 o 
   0   0   2     1625.64     1709.56     31.06 o 
   1   0   2     1688.49     1718.16     44.48 o 
   2   0   2    32498.57    30312.97    690.60 o 
   3   0   2     3207.12     3334.82     48.25 o 
   4   0   2    31295.31    30102.07    481.45 o 
   5   0   2      932.26      846.70     15.61 o 
   6   0   2     3489.27     3246.99     48.49 o 
   7   0   2     7155.18     7502.40    105.40 o 
   8   0   2       37.56       12.29      4.37 o 
   9   0   2      952.58     1004.43     24.25 o 
  10   0   2     1722.75     1805.59     38.48 o 
  11   0   2      252.86      267.49     24.74 o 
  12   0   2     3519.71     3546.24     69.09 o 
  13   0   2      684.92      755.10     43.93 o 
  14   0   2     2733.98     2673.43     91.19 o 
  15   0   2      882.15      792.35     50.04 o 
  16   0   2      831.74      861.86     54.49 o 
 -19   1   2       12.11       13.34     28.36 o 
 -18   1   2      172.84      151.13     25.30 o 
 -17   1   2      630.24      677.81     35.94 o 
 -16   1   2       11.16        0.89     14.74 o 
 -15   1   2      996.61     1050.24     38.11 o 
 -14   1   2      211.65      238.19     31.97 o 
 -13   1   2     4453.48     4438.95     89.84 o 
 -12   1   2     4237.45     4112.95     67.84 o 
 -11   1   2      995.97      979.76     24.79 o 
 -10   1   2     2123.13     2082.69     33.15 o 
  -9   1   2       25.32       12.00      6.74 o 
  -8   1   2     1228.89     1221.25     19.14 o 
  -7   1   2     1607.27     1618.57     20.37 o 
  -6   1   2       10.25        4.27      2.93 o 
  -5   1   2     1601.19     1479.22     20.89 o 
  -4   1   2    12737.19    13037.10    125.27 o 
  -3   1   2     5182.90     5068.10     49.77 o 
  -2   1   2    14700.07    15263.13    160.89 o 
  -1   1   2      183.28      163.23      3.82 o 
   0   1   2    21105.47    20749.21    219.91 o 
   1   1   2     1091.12     1093.70     11.45 o 
   2   1   2     7106.12     6854.18     67.25 o 
   3   1   2      320.75      258.55      6.03 o 
   4   1   2      748.76      840.70     10.98 o 
   5   1   2      416.11      436.70      7.25 o 
   6   1   2     7454.46     7657.69     76.08 o 
   7   1   2      771.66      769.61     15.68 o 
   8   1   2     6216.31     5913.70     75.12 o 
   9   1   2     1628.46     1734.36     32.84 o 
  10   1   2     5064.96     4780.46    142.90 o 
  11   1   2      586.65      617.67     23.67 o 
  12   1   2      588.60      528.71     66.17 o 
  13   1   2      269.08      322.50     32.25 o 
  14   1   2      107.28      125.66     27.25 o 
  15   1   2        7.03      -13.90     21.69 o 
  16   1   2      432.52      413.14     42.81 o 
  17   1   2       51.51       30.58     28.91 o 
  18   1   2      668.37      669.47     55.60 o 
 -17   2   2      101.11       37.25     27.25 o 
 -16   2   2       99.57      141.23     30.58 o 
 -15   2   2        7.12      -13.10     14.46 o 
 -14   2   2     1661.61     1490.03     44.13 o 
 -13   2   2      433.87      416.68     24.82 o 
 -12   2   2      514.87      476.65     54.77 o 
 -11   2   2     1747.09     1652.54     42.83 o 
 -10   2   2      123.87      142.37     11.12 o 
  -9   2   2      239.65      203.35     12.73 o 
  -8   2   2       77.91       67.90      6.48 o 
  -7   2   2       47.01       53.95      5.15 o 
  -6   2   2    10340.92    11166.17    135.39 o 
  -5   2   2      460.14      556.47     11.83 o 
  -4   2   2      310.49      296.05      9.19 o 
  -3   2   2     2501.25     2531.30     32.10 o 
  -2   2   2     2533.59     2586.84     28.61 o 
  -1   2   2      402.46      393.13     10.56 o 
   0   2   2      259.87      258.22      6.38 o 
   1   2   2     3529.32     3722.25     44.01 o 
   2   2   2     2206.22     2167.14     23.79 o 
   3   2   2      192.07      247.33      8.04 o 
   4   2   2     2270.94     2247.35     26.01 o 
   5   2   2       30.08       31.98      3.93 o 
   6   2   2     1047.44     1049.66     16.55 o 
   7   2   2        5.06        6.69      8.75 o 
   8   2   2       25.51       33.02      5.81 o 
   9   2   2      241.86      240.45      9.89 o 
  10   2   2      294.32      281.30     15.02 o 
  11   2   2       91.63      107.66      9.78 o 
  12   2   2     3710.76     3484.69    107.87 o 
  13   2   2      462.23      395.90     36.14 o 
  14   2   2      424.37      384.78     37.81 o 
  15   2   2       13.36        8.90     22.80 o 
  16   2   2      130.62      125.11     32.25 o 
 -16   3   2      192.64      194.61     34.47 o 
 -15   3   2      139.30      135.67     30.03 o 
 -14   3   2      190.22      164.42     40.59 o 
 -13   3   2        0.47        6.39     11.32 o 
 -12   3   2      220.15      177.04     14.44 o 
 -11   3   2       61.34       46.01     11.00 o 
 -10   3   2       19.96       16.32      6.82 o 
  -9   3   2      166.14      158.41      8.79 o 
  -8   3   2      302.30      317.55     10.47 o 
  -7   3   2       35.23       49.02      6.13 o 
  -6   3   2        8.69        8.75      4.98 o 
  -5   3   2        3.26       -2.75      4.03 o 
  -4   3   2       18.56        7.84      4.52 o 
  -3   3   2     1579.22     1560.91     77.57 o 
  -2   3   2     1249.06     1361.63     31.45 o 
  -1   3   2      322.01      282.07     10.41 o 
   0   3   2      547.64      567.85     24.87 o 
   1   3   2    10475.89    10851.95    194.82 o 
   2   3   2     1123.78     1195.23     32.91 o 
   3   3   2      220.76      284.90     12.98 o 
   4   3   2       43.97       49.19      4.33 o 
   5   3   2     2431.13     2685.60     33.63 o 
   6   3   2      508.87      471.96     16.69 o 
   7   3   2     1043.87     1069.19     20.11 o 
   8   3   2       93.40      106.07      8.35 o 
   9   3   2     1549.50     1602.59     35.63 o 
  10   3   2       63.24       72.21     11.89 o 
  11   3   2      138.65      138.75     14.74 o 
  12   3   2        3.95        4.45     18.91 o 
  13   3   2      304.57      250.22     31.14 o 
  14   3   2       94.96       86.19     27.80 o 
  15   3   2       13.19       24.47     26.69 o 
 -15   4   2      165.91      161.81     32.81 o 
 -14   4   2       58.48       61.42     18.28 o 
 -13   4   2      216.26      254.38     23.00 o 
 -12   4   2      136.64      169.45     19.78 o 
 -11   4   2       35.60       32.40     11.40 o 
 -10   4   2     2177.88     2114.58     36.54 o 
  -9   4   2       66.61       65.43      7.66 o 
  -8   4   2     1571.66     1642.00     38.28 o 
  -7   4   2      386.63      389.76     14.20 o 
  -6   4   2       14.97       17.35      5.14 o 
  -5   4   2      812.09      857.24     27.02 o 
  -4   4   2      264.38      250.40     14.15 o 
  -3   4   2     3687.27     3814.74     75.19 o 
  -2   4   2     2593.00     2692.34     55.96 o 
  -1   4   2       10.26       14.97      9.16 o 
   0   4   2      278.02      252.54     10.87 o 
   1   4   2      178.01      194.16     18.03 o 
   2   4   2      548.85      642.83     41.42 o 
   3   4   2     1467.26     1424.85     41.59 o 
   4   4   2      153.89      145.53     16.28 o 
   5   4   2      705.08      726.47     20.34 o 
   6   4   2      192.68      207.80      7.92 o 
   7   4   2     2029.65     2111.06     29.60 o 
   8   4   2     1954.40     1995.81     39.72 o 
   9   4   2      684.54      660.17     25.33 o 
  10   4   2        2.26        0.97     13.27 o 
  11   4   2      284.39      298.96     31.42 o 
  12   4   2      172.75      214.07     30.03 o 
  13   4   2      744.65      757.32     50.04 o 
  14   4   2       58.20       83.96     28.91 o 
 -14   5   2      415.57      435.93     43.37 o 
 -13   5   2       40.28       58.88     19.47 o 
 -12   5   2      205.19      244.72     23.99 o 
 -11   5   2      665.09      694.72     32.99 o 
 -10   5   2      485.01      467.81     27.90 o 
  -9   5   2       70.35       86.93      9.18 o 
  -8   5   2      189.39      208.51     33.92 o 
  -7   5   2       38.32       17.79     24.47 o 
  -6   5   2      285.91      258.56     33.92 o 
  -5   5   2       21.36       21.69     21.13 o 
  -4   5   2      430.51      412.02     40.03 o 
  -3   5   2     3508.75     3317.32    112.88 o 
  -2   5   2       86.39       82.29     25.02 o 
  -1   5   2     1296.68     1285.63     65.61 o 
   0   5   2       14.14       46.04     15.27 o 
   1   5   2     2404.82     2363.04     95.64 o 
   2   5   2      108.03       71.93     17.07 o 
   3   5   2      983.09     1085.87     41.07 o 
   4   5   2       82.11       55.66     17.10 o 
   5   5   2      171.33      171.38     12.43 o 
   6   5   2       29.97       22.24     10.10 o 
   7   5   2     1012.18     1048.87     33.39 o 
   8   5   2      104.03      136.24     16.29 o 
   9   5   2     1512.28     1575.90     32.79 o 
  10   5   2       35.02       39.97     10.99 o 
  11   5   2      652.41      724.03     27.79 o 
  12   5   2       89.95      119.09     17.23 o 
  13   5   2       76.08       62.71     17.37 o 
  14   5   2       59.34       81.18     24.47 o 
 -12   6   2      199.76      220.63     25.51 o 
 -11   6   2        8.09      -25.14     16.76 o 
 -10   6   2      190.86      280.14     39.76 o 
  -9   6   2       33.67       23.26     16.33 o 
  -8   6   2      149.51      124.00     35.03 o 
  -7   6   2      213.85      352.53     43.93 o 
  -6   6   2      407.35      438.16     46.71 o 
  -5   6   2     1770.88     1747.63     83.96 o 
  -4   6   2      289.37      274.13     41.15 o 
  -3   6   2       82.07       82.85     30.58 o 
  -2   6   2       21.68      -13.34     23.91 o 
  -1   6   2      163.60      141.23     32.25 o 
   0   6   2       33.94       66.72     28.36 o 
   1   6   2       44.50       16.13     25.86 o 
   2   6   2      753.04      670.55     66.45 o 
   3   6   2     1061.63     1115.26     44.35 o 
   4   6   2       88.30       50.60     20.25 o 
   5   6   2      416.25      458.81     19.56 o 
   6   6   2        3.90      -15.44     10.29 o 
   7   6   2      106.07      115.10     31.14 o 
   8   6   2        0.43        7.72     14.91 o 
   9   6   2        5.64        7.82     15.94 o 
  10   6   2       82.33       74.57     18.97 o 
  11   6   2      599.62      602.19     44.48 o 
 -10   7   2        3.90        6.12     35.03 o 
  -9   7   2      128.58      141.79     41.70 o 
  -8   7   2      167.61      204.07     44.48 o 
  -7   7   2      111.62       86.19     38.37 o 
  -6   7   2        1.14       25.02     32.25 o 
  -5   7   2       11.56      -13.34     32.25 o 
  -4   7   2       96.87       97.31     35.59 o 
  -3   7   2      142.23      137.90     39.48 o 
  -2   7   2        0.90       -8.90     30.58 o 
  -1   7   2      548.51      460.40     52.27 o 
   0   7   2      255.34      267.45     44.48 o 
   1   7   2       37.22       18.35     30.58 o 
   2   7   2       62.71       60.61     33.92 o 
   3   7   2       92.87      117.32     37.81 o 
   4   7   2      260.95      264.87     30.64 o 
   5   7   2       69.35       71.83     24.69 o 
   6   7   2        1.85       44.48     32.81 o 
   7   7   2      310.15      281.36     44.48 o 
   8   7   2       41.46       75.07     35.59 o 
  -2   8   2      138.35      211.29     50.04 o 
  -1   8   2        0.02       10.01     39.48 o 
   0   8   2        0.73        0.00     38.92 o 
   1   8   2       44.45       12.79     36.70 o 
 -19   1   3       43.18       32.81     30.58 o 
 -18   1   3      203.18      160.73     23.90 o 
 -17   1   3      264.45      253.61     24.91 o 
 -16   1   3      175.07      178.77     21.36 o 
 -15   1   3       63.45       36.06     15.50 o 
 -14   1   3       67.07       85.86     13.15 o 
 -13   1   3     2925.93     2802.48     55.03 o 
 -12   1   3       45.12       52.96     10.56 o 
 -11   1   3       10.82       18.04      8.70 o 
 -10   1   3      257.62      216.49      9.58 o 
  -9   1   3      515.94      546.43     12.96 o 
  -8   1   3     1483.89     1487.47     21.95 o 
  -7   1   3     2562.98     2637.50     30.00 o 
  -6   1   3      476.93      415.41      9.17 o 
  -5   1   3     3686.62     3679.07     41.92 o 
  -4   1   3      502.31      433.06      8.17 o 
  -3   1   3     2214.17     2216.03     23.68 o 
  -2   1   3    37007.52    36447.61    385.48 o 
  -1   1   3      445.51      460.43      8.34 o 
   0   1   3    16660.59    16560.42    174.16 o 
   1   1   3     2967.83     3035.52     31.21 o 
   2   1   3      119.96      125.08      4.97 o 
   3   1   3      983.82      967.41     13.26 o 
   4   1   3     1125.93     1084.89     15.20 o 
   5   1   3     1146.83     1099.02     16.44 o 
   6   1   3     3963.77     4157.53     48.16 o 
   7   1   3     1011.74     1038.99     19.29 o 
   8   1   3      586.49      513.53     14.94 o 
   9   1   3      119.11       96.88     10.42 o 
  10   1   3      101.52       84.99     11.08 o 
  11   1   3       67.62       73.30     15.85 o 
  12   1   3        5.81      -12.79     17.24 o 
  13   1   3      566.58      409.24     36.70 o 
  14   1   3      101.44       97.31     25.02 o 
  15   1   3      178.99      181.82     32.25 o 
  16   1   3      116.53      126.78     31.69 o 
  17   1   3      244.45      283.58     40.59 o 
 -18   2   3       75.59       81.18     33.36 o 
 -17   2   3        1.10       15.57     25.02 o 
 -16   2   3        1.43       10.56     22.80 o 
 -15   2   3       12.07       31.14     16.91 o 
 -14   2   3       86.98       87.27     12.68 o 
 -13   2   3      720.39      721.02     23.03 o 
 -12   2   3     1794.64     1763.37     36.56 o 
 -11   2   3     2042.95     1950.79     37.29 o 
 -10   2   3     1388.69     1378.61     25.04 o 
  -9   2   3     5471.81     5498.03     63.48 o 
  -8   2   3      456.38      405.53     10.30 o 
  -7   2   3     1296.97     1372.16     29.98 o 
  -6   2   3     1021.32     1211.03     19.64 o 
  -5   2   3      875.39      887.57     24.28 o 
  -4   2   3     1037.34     1061.56     15.22 o 
  -3   2   3     7941.65     7822.55    107.08 o 
  -2   2   3     1849.00     1828.27     20.36 o 
  -1   2   3    12813.14    12939.44    156.75 o 
   0   2   3     5586.92     5590.60     63.60 o 
   1   2   3    10823.77    10992.90    119.05 o 
   2   2   3      488.20      432.11      9.36 o 
   3   2   3     2605.53     2606.59     29.21 o 
   4   2   3      510.24      492.51      9.45 o 
   5   2   3       78.71       75.38      4.90 o 
   6   2   3        9.52       16.35      4.11 o 
   7   2   3      426.28      454.69     11.63 o 
   8   2   3     1267.22     1307.02     23.32 o 
   9   2   3     1622.97     1565.28     52.55 o 
  10   2   3     2410.06     2341.48     77.85 o 
  11   2   3      650.31      634.44     39.48 o 
  12   2   3      881.75      934.14     48.38 o 
  13   2   3     1147.60     1228.84     58.94 o 
  14   2   3      712.66      785.68     51.16 o 
  15   2   3       75.69       75.07     27.25 o 
  16   2   3        4.30        5.00     26.69 o 
 -16   3   3      214.23      239.65     35.59 o 
 -15   3   3      152.73      189.60     28.18 o 
 -14   3   3      762.32      764.73     27.81 o 
 -13   3   3      320.93      285.59     18.28 o 
 -12   3   3      115.25      110.12     13.25 o 
 -11   3   3      261.61      238.61     15.60 o 
 -10   3   3      417.82      424.00     13.63 o 
  -9   3   3      181.13      150.97      8.74 o 
  -8   3   3     1761.12     1737.46     28.85 o 
  -7   3   3     2359.97     2311.32     34.78 o 
  -6   3   3     4475.50     4389.77    181.43 o 
  -5   3   3     4124.14     4118.45     53.73 o 
  -4   3   3     3171.51     3184.88     41.82 o 
  -3   3   3     2952.23     3135.88     48.72 o 
  -2   3   3     1578.08     1655.68     57.83 o 
  -1   3   3      373.39      408.63     58.66 o 
   0   3   3     2318.55     2451.15     49.96 o 
   1   3   3     2994.23     3339.56    101.20 o 
   2   3   3      344.84      461.93      9.88 o 
   3   3   3     3377.40     3294.56     39.01 o 
   4   3   3     2599.33     2527.52     31.67 o 
   5   3   3     4010.15     3813.00    131.93 o 
   6   3   3     3716.64     3748.48     45.73 o 
   7   3   3     1832.47     1867.61     24.73 o 
   8   3   3     1732.06     1796.96     29.60 o 
   9   3   3      539.34      577.55     19.09 o 
  10   3   3      482.71      480.42     35.03 o 
  11   3   3       18.55       20.02     20.02 o 
  12   3   3       67.79       98.97     25.02 o 
  13   3   3      315.27      299.70     35.59 o 
  14   3   3      492.03      487.09     43.93 o 
  15   3   3      614.47      635.55     50.60 o 
 -15   4   3       65.43       90.08     29.47 o 
 -14   4   3        2.31        2.47     16.68 o 
 -13   4   3       56.49       87.22     18.28 o 
 -12   4   3      483.92      520.45     43.93 o 
 -11   4   3      476.46      464.78     20.99 o 
 -10   4   3      313.84      336.56     14.77 o 
  -9   4   3      901.50      883.29     21.03 o 
  -8   4   3      231.69      210.04     11.56 o 
  -7   4   3       85.26       92.66      7.60 o 
  -6   4   3       31.48       20.13      5.11 o 
  -5   4   3       11.53        6.43      5.19 o 
  -4   4   3      166.36      179.22     21.13 o 
  -3   4   3     1199.90     1128.81     30.75 o 
  -2   4   3     1256.26     1259.20     33.02 o 
  -1   4   3     1774.32     1747.69     40.32 o 
   0   4   3      654.13      581.89     28.64 o 
   1   4   3     1628.28     1566.34     36.72 o 
   2   4   3      394.75      358.09     22.00 o 
   3   4   3      289.22      304.17     15.08 o 
   4   4   3       85.30       98.74      9.01 o 
   5   4   3       34.93       40.49      5.31 o 
   6   4   3      194.96      169.15      7.85 o 
   7   4   3     2964.02     2863.78     37.85 o 
   8   4   3      299.08      306.71     14.06 o 
   9   4   3      177.55      199.99     18.81 o 
  10   4   3      846.30      830.70     29.89 o 
  11   4   3     1319.10     1300.24     39.00 o 
  12   4   3      273.74      280.79     21.30 o 
  13   4   3       16.34       30.58     25.02 o 
  14   4   3       26.37       52.27     28.36 o 
 -14   5   3       13.21       -2.34     18.67 o 
 -13   5   3        4.09       13.88     18.52 o 
 -12   5   3        5.59      -14.44     17.52 o 
 -11   5   3      120.39      127.03     45.04 o 
 -10   5   3       57.95       62.51     17.17 o 
  -9   5   3      487.29      452.61     45.60 o 
  -8   5   3       84.79      112.88     30.03 o 
  -7   5   3        9.97       24.47     23.35 o 
  -6   5   3       48.95       27.25     25.58 o 
  -5   5   3      218.49      243.54     35.03 o 
  -4   5   3      208.15      146.79     30.03 o 
  -3   5   3       85.39       76.73     26.13 o 
  -2   5   3      273.50      240.76     33.36 o 
  -1   5   3       47.85       38.92     22.80 o 
   0   5   3       38.44       38.37     22.80 o 
   1   5   3        1.40       15.01     21.69 o 
   2   5   3      323.25      306.93     37.25 o 
   3   5   3      177.14      152.40     20.11 o 
   4   5   3      210.84      159.26     11.56 o 
   5   5   3       40.07       38.16     10.02 o 
   6   5   3       45.62       35.53     10.91 o 
   7   5   3        8.41       -1.89     10.50 o 
   8   5   3        0.27       -4.58      7.82 o 
   9   5   3       21.72       12.14      9.75 o 
  10   5   3      113.86       69.98     13.87 o 
  11   5   3       77.68       64.61     14.83 o 
  12   5   3       40.45       32.68     15.63 o 
  13   5   3      143.88      115.66     23.91 o 
  14   5   3       68.74       61.72     24.47 o 
 -13   6   3        8.00       26.13     32.25 o 
 -12   6   3        0.25        6.53     17.99 o 
 -11   6   3       19.75       20.42     17.87 o 
 -10   6   3       57.14       69.23     32.53 o 
  -9   6   3       62.88       95.08     32.25 o 
  -8   6   3        0.37        5.00     28.36 o 
  -7   6   3       32.57       43.93     30.58 o 
  -6   6   3        2.72       -7.23     26.13 o 
  -5   6   3       11.44       -0.56     27.80 o 
  -4   6   3       37.43       37.25     30.58 o 
  -3   6   3       13.74       13.90     26.69 o 
  -2   6   3      142.89      159.03     35.03 o 
  -1   6   3      347.03      416.47     45.04 o 
   0   6   3      211.54      273.57     40.03 o 
   1   6   3       59.31       28.36     26.69 o 
   2   6   3      166.40       82.29     30.03 o 
   3   6   3      105.43      159.58     34.47 o 
   4   6   3      103.64      123.26     13.34 o 
   5   6   3        1.64        1.67     11.94 o 
   6   6   3      105.07       90.60     43.37 o 
   7   6   3       81.75       93.18     17.31 o 
   8   6   3       26.68       32.81     19.46 o 
   9   6   3       37.14       20.57     20.57 o 
  10   6   3       12.30       28.36     22.80 o 
  11   6   3        3.14       21.69     24.47 o 
 -10   7   3       31.18       60.61     38.92 o 
  -9   7   3        0.43      -31.69     32.81 o 
  -8   7   3        6.46      -23.91     30.58 o 
  -7   7   3      139.53      124.00     40.59 o 
  -6   7   3       19.53        1.11     33.92 o 
  -5   7   3       96.83       84.52     35.59 o 
  -4   7   3      159.50      155.13     41.70 o 
  -3   7   3       30.37       15.01     33.36 o 
  -2   7   3        4.96      -29.47     30.58 o 
  -1   7   3        3.60       16.68     30.58 o 
   0   7   3      331.64      291.36     45.60 o 
   1   7   3        8.41        0.00     30.58 o 
   2   7   3      521.05      500.99     53.38 o 
   3   7   3       78.14       48.38     33.92 o 
   4   7   3       25.28       34.47     33.36 o 
   5   7   3        1.52        7.23     32.81 o 
   6   7   3      118.36      135.67     39.48 o 
 -20   0   4        4.76       27.80     32.25 o 
 -19   0   4       91.64      124.00     33.92 o 
 -18   0   4       16.27        8.90     26.13 o 
 -17   0   4     1404.91     1500.19     71.17 o 
 -16   0   4      288.92      296.92     35.59 o 
 -15   0   4     1302.99     1316.14     60.05 o 
 -14   0   4      105.69      124.63     20.85 o 
 -13   0   4     4494.35     4409.56     89.84 o 
 -12   0   4      620.49      571.85     25.36 o 
 -11   0   4      618.35      608.28     25.34 o 
 -10   0   4     1160.77     1123.30     80.07 o 
  -9   0   4     1918.40     2049.41     45.61 o 
  -8   0   4      243.39      201.87     18.91 o 
  -7   0   4      318.46      303.17     14.35 o 
  -6   0   4     4732.21     4838.66     87.27 o 
  -5   0   4     3485.77     3485.40     65.27 o 
  -4   0   4    24416.41    24721.75    462.07 o 
  -3   0   4    15985.95    16736.85    304.15 o 
  -2   0   4    51122.53    49785.68    847.10 o 
  -1   0   4     4603.64     4872.90    143.46 o 
   0   0   4    13902.67    13140.72    371.99 o 
   1   0   4     1038.93     1028.34     22.61 o 
   2   0   4      152.44      215.19     14.46 o 
   3   0   4      302.42      278.58     16.13 o 
   4   0   4      526.10      528.41     14.43 o 
   5   0   4     3715.08     3847.40     68.51 o 
   6   0   4    44741.90    48610.51   1100.40 o 
   7   0   4     1006.81      881.88     36.70 o 
 -19   1   4      412.42      453.17     49.49 o 
 -18   1   4       62.73       64.39     20.57 o 
 -17   1   4      113.25      107.80     23.91 o 
 -16   1   4      325.71      333.15     43.37 o 
 -15   1   4       12.31        5.10     12.08 o 
 -14   1   4       11.90       11.59     11.61 o 
 -13   1   4     2217.23     2196.93     44.19 o 
 -12   1   4      475.82      434.43     15.91 o 
 -11   1   4     2464.11     2454.76     38.78 o 
 -10   1   4     1330.50     1375.28     25.14 o 
  -9   1   4     4571.55     4749.43     56.24 o 
  -8   1   4     4767.68     4820.16     56.14 o 
  -7   1   4      485.02      453.20      9.77 o 
  -6   1   4    10270.93    10336.15    111.39 o 
  -5   1   4     5178.81     5431.40     68.08 o 
  -4   1   4     1988.09     1873.51     26.51 o 
  -3   1   4     4328.98     4584.44     57.32 o 
  -2   1   4     2920.88     2955.73     38.92 o 
  -1   1   4    55782.34    54296.89    665.01 o 
   0   1   4    16681.98    16903.82    178.16 o 
   1   1   4     2190.52     2140.71     29.36 o 
   2   1   4     4117.49     3931.58     57.80 o 
   3   1   4     4565.34     4620.83     58.09 o 
   4   1   4     6019.19     6043.47     66.78 o 
   5   1   4     1492.60     1548.70     24.24 o 
   6   1   4       30.54       15.45      4.19 o 
   7   1   4        8.26        9.91      5.17 o 
   8   1   4     1648.73     1768.43     33.32 o 
   9   1   4      150.82      134.56     12.01 o 
  10   1   4     3754.70     3725.63     73.77 o 
  11   1   4      648.79      687.83     23.77 o 
  12   1   4     1304.44     1278.89     56.72 o 
  13   1   4       34.89       51.16     21.69 o 
  14   1   4     1607.78     1395.10     65.06 o 
  15   1   4      301.94      303.04     37.81 o 
 -18   2   4       73.69       38.92     29.47 o 
 -17   2   4      591.71      614.42     51.16 o 
 -16   2   4      114.62      148.92     51.99 o 
 -15   2   4      787.70      832.96     27.70 o 
 -14   2   4        4.52       -6.40     10.31 o 
 -13   2   4      769.20      789.89     24.46 o 
 -12   2   4       17.93       21.38      9.41 o 
 -11   2   4      273.11      276.52     14.64 o 
 -10   2   4     1354.36     1356.96     26.32 o 
  -9   2   4      194.11      206.04     14.09 o 
  -8   2   4       41.33       65.15      5.51 o 
  -7   2   4     4623.70     4937.46     56.11 o 
  -6   2   4      595.39      692.37     16.11 o 
  -5   2   4       66.84       96.45      5.79 o 
  -4   2   4     2490.07     2640.22     35.10 o 
  -3   2   4       43.60       41.75      4.01 o 
  -2   2   4     2246.62     2198.43     35.86 o 
  -1   2   4      942.69     1020.87     19.53 o 
   0   2   4     1716.15     1640.49     23.43 o 
   1   2   4     1217.25     1171.48     16.73 o 
   2   2   4      728.39      715.61     13.76 o 
   3   2   4     2720.59     2757.93     32.84 o 
   4   2   4     1024.20     1026.73     18.04 o 
   5   2   4      299.83      300.84      8.91 o 
   6   2   4     2911.67     2897.41     35.97 o 
   7   2   4       56.35       61.61      6.09 o 
   8   2   4     1348.32     1466.06     40.23 o 
   9   2   4       82.20      101.75     19.46 o 
  10   2   4     2206.92     2155.20     74.51 o 
  11   2   4      769.97      684.48     40.59 o 
  12   2   4        0.80      -22.24     17.79 o 
  13   2   4       14.52       25.02     23.35 o 
  14   2   4      279.25      220.75     34.47 o 
  15   2   4       64.90       93.41     29.47 o 
  16   2   4      223.62      270.79     40.03 o 
 -16   3   4       65.60       17.76     23.63 o 
 -15   3   4       19.56       19.51     14.25 o 
 -14   3   4      322.30      312.40     20.16 o 
 -13   3   4      105.68      105.16     14.36 o 
 -12   3   4      159.42      154.65     20.82 o 
 -11   3   4      345.72      360.01     32.17 o 
 -10   3   4      441.39      393.58     13.39 o 
  -9   3   4       44.95       32.12      7.50 o 
  -8   3   4       18.25        8.69      6.58 o 
  -7   3   4      126.34       92.42      7.66 o 
  -6   3   4      153.70      169.07     10.05 o 
  -5   3   4     2240.02     2200.25     32.24 o 
  -4   3   4      695.61      657.39     21.86 o 
  -3   3   4     1841.65     1912.77     27.05 o 
  -2   3   4      806.53      731.62     23.23 o 
  -1   3   4      526.47      589.06     19.20 o 
   0   3   4     1671.24     1749.37     38.98 o 
   1   3   4       27.01       18.33      2.82 o 
   2   3   4       12.93       24.67      3.99 o 
   3   3   4      509.18      492.89     11.43 o 
   4   3   4        2.74        2.55      5.86 o 
   5   3   4     1562.02     1573.73     30.24 o 
   6   3   4      318.44      318.93     13.32 o 
   7   3   4      283.93      292.28     10.70 o 
   8   3   4      244.19      256.52     10.80 o 
   9   3   4        0.43        4.61     10.99 o 
  10   3   4        6.25       16.13     17.79 o 
  11   3   4      362.38      393.12     35.03 o 
  12   3   4      500.58      458.18     40.03 o 
  13   3   4       90.19      118.99     27.25 o 
  14   3   4        0.80        4.45     22.80 o 
 -15   4   4        3.15      -14.29     17.52 o 
 -14   4   4      333.86      341.85     27.27 o 
 -13   4   4      122.20      100.88     19.46 o 
 -12   4   4      771.54      686.90     48.65 o 
 -11   4   4      260.07      247.14     16.85 o 
 -10   4   4        0.98       -7.03      9.28 o 
  -9   4   4       37.96       54.61     10.23 o 
  -8   4   4      551.25      503.91     16.73 o 
  -7   4   4      246.33      253.28     13.16 o 
  -6   4   4     1913.46     1872.67     28.96 o 
  -5   4   4      113.20      141.86      8.57 o 
  -4   4   4     1787.90     1788.05     31.11 o 
  -3   4   4     1827.09     1759.65     43.11 o 
  -2   4   4      369.98      380.26     18.86 o 
  -1   4   4     3273.30     3410.09     69.33 o 
   0   4   4       62.48       61.62      9.73 o 
   1   4   4     1600.93     1713.51     40.31 o 
   2   4   4      301.58      268.84     10.27 o 
   3   4   4       24.72       19.78     15.01 o 
   4   4   4      217.52      205.21     11.65 o 
   5   4   4      516.68      488.68     25.04 o 
   6   4   4      139.07      136.87      9.39 o 
   7   4   4     3156.69     3215.24     46.63 o 
   8   4   4      144.83      146.38     12.79 o 
   9   4   4      772.34      818.87     28.90 o 
  10   4   4      176.88      207.10     18.20 o 
  11   4   4      429.05      434.14     24.85 o 
  12   4   4        8.33        8.88     15.50 o 
  13   4   4        2.71       -7.74     15.50 o 
  14   4   4       11.85       18.91     25.02 o 
  15   4   4       54.30       59.50     26.69 o 
 -14   5   4      131.68      137.34     31.69 o 
 -13   5   4        3.31       -3.98     17.77 o 
 -12   5   4       92.03       99.94     23.91 o 
 -11   5   4       10.50       -2.16     15.53 o 
 -10   5   4     1183.20     1246.64     70.62 o 
  -9   5   4      226.83      287.47     38.92 o 
  -8   5   4      450.06      447.05     45.04 o 
  -7   5   4      205.24      218.52     33.92 o 
  -6   5   4        3.83       27.25     24.47 o 
  -5   5   4     2034.68     2077.16     48.10 o 
  -4   5   4       98.56       67.84     26.13 o 
  -3   5   4      450.06      458.18     43.93 o 
  -2   5   4     2048.89     2018.97     83.96 o 
  -1   5   4       40.85       65.06     24.47 o 
   0   5   4     1005.14     1067.59     58.38 o 
   1   5   4     1226.68     1224.95     63.39 o 
   2   5   4      453.21      511.47     26.41 o 
   3   5   4     1774.65     1811.20     67.84 o 
   4   5   4       38.88       40.79     10.84 o 
   5   5   4     1374.56     1466.68     40.20 o 
   6   5   4       29.39       10.88     12.63 o 
   7   5   4       85.70      124.16     20.02 o 
   8   5   4      239.00      229.93     13.63 o 
   9   5   4      270.74      263.24     26.41 o 
  10   5   4        3.32      -17.36     21.96 o 
  11   5   4      423.94      447.36     32.53 o 
  12   5   4       31.67       49.05     16.57 o 
  13   5   4      639.18      708.39     43.93 o 
 -13   6   4       48.58       29.47     33.36 o 
 -12   6   4       47.72       50.76     20.57 o 
 -11   6   4        1.24      -10.65     17.99 o 
 -10   6   4       85.34      109.54     37.25 o 
  -9   6   4      290.50      330.84     45.04 o 
  -8   6   4      359.91      356.42     47.26 o 
  -7   6   4        5.02       16.13     30.03 o 
  -6   6   4      371.70      375.33     46.15 o 
  -5   6   4       86.91       92.86     31.69 o 
  -4   6   4      382.79      368.10     44.48 o 
  -3   6   4      517.33      424.26     46.71 o 
  -2   6   4       61.07       50.04     28.91 o 
  -1   6   4      365.94      466.52     49.49 o 
   0   6   4       27.34       39.48     29.47 o 
   1   6   4      231.82      275.24     40.03 o 
   2   6   4       98.64      105.65     32.25 o 
   3   6   4        4.62       -1.11     25.58 o 
   4   6   4      458.46      451.94     22.67 o 
   5   6   4      218.66      226.83     20.85 o 
   6   6   4      102.47       99.46     17.38 o 
   7   6   4      687.98      731.92     33.26 o 
   8   6   4        6.92       16.68     20.02 o 
   9   6   4      646.06      742.31     45.60 o 
  10   6   4      122.43       88.97     26.13 o 
  11   6   4       51.00       71.73     28.36 o 
  -9   7   4       99.55      154.02     41.15 o 
  -8   7   4       49.48        6.67     36.14 o 
  -7   7   4       30.02       61.16     38.37 o 
  -6   7   4       44.28       31.14     36.70 o 
  -5   7   4       61.62       53.94     35.03 o 
  -4   7   4      314.10      304.15     50.04 o 
  -3   7   4      172.57      180.71     42.81 o 
  -2   7   4       97.69       74.51     33.92 o 
  -1   7   4        3.66      -34.47     30.58 o 
   0   7   4       34.16       38.92     31.69 o 
   1   7   4      228.62      290.81     45.04 o 
   2   7   4      125.48      104.54     38.92 o 
   3   7   4       17.49       52.27     33.36 o 
   4   7   4      194.32      202.40     43.37 o 
   5   7   4      100.91       51.16     36.70 o 
   6   7   4        1.22       17.24     36.70 o 
 -19   1   5        0.16       31.69     28.91 o 
 -18   1   5       22.75       28.14     19.62 o 
 -17   1   5        1.26      -14.34     14.11 o 
 -16   1   5      265.36      260.42     19.87 o 
 -15   1   5       90.70      106.10     17.72 o 
 -14   1   5      371.63      334.56     16.43 o 
 -13   1   5      493.65      467.27     19.16 o 
 -12   1   5      259.09      251.57     13.20 o 
 -11   1   5     1086.37     1079.42     23.32 o 
 -10   1   5      264.91      248.39     11.76 o 
  -9   1   5      859.78      832.50     18.73 o 
  -8   1   5      639.07      644.04     15.48 o 
  -7   1   5      168.03      177.85      9.76 o 
  -6   1   5      560.68      693.42     14.62 o 
  -5   1   5      535.13      518.49     12.23 o 
  -4   1   5     1351.62     1357.36     24.72 o 
  -3   1   5    10110.39    10437.66    215.79 o 
  -2   1   5       91.21       64.46      5.99 o 
  -1   1   5     1259.84     1416.81     24.72 o 
   0   1   5     9540.74     9548.31    134.18 o 
   1   1   5     3780.75     3823.03     56.18 o 
   2   1   5     3283.00     3179.60     42.31 o 
   3   1   5        1.75       -6.06      4.33 o 
   4   1   5        0.07       -1.50      4.88 o 
   5   1   5      529.25      548.81     11.55 o 
   6   1   5      727.27      747.88     18.54 o 
   7   1   5      647.04      570.66     14.58 o 
   8   1   5     1311.40     1406.22     53.38 o 
   9   1   5      925.97      940.26     44.48 o 
  10   1   5      848.22      806.26     42.26 o 
  11   1   5      545.96      542.69     37.25 o 
  12   1   5       59.02       96.19     23.91 o 
 -18   2   5      199.75      230.76     40.03 o 
 -17   2   5      484.68      539.52     33.99 o 
 -16   2   5      170.14      181.11     37.53 o 
 -15   2   5      300.88      288.71     19.17 o 
 -14   2   5      183.32      160.36     15.03 o 
 -13   2   5        0.45       -3.00      9.73 o 
 -12   2   5      147.50      138.50     17.98 o 
 -11   2   5      382.60      400.55     17.68 o 
 -10   2   5     1707.06     1737.20     26.34 o 
  -9   2   5     2966.73     3065.58     38.99 o 
  -8   2   5      138.94      121.04      6.88 o 
  -7   2   5     4198.02     4165.99     52.64 o 
  -6   2   5     1325.35     1286.14     18.66 o 
  -5   2   5     5607.87     5602.55     62.95 o 
  -4   2   5     1381.06     1262.48     27.59 o 
  -3   2   5      275.87      244.74      9.71 o 
  -2   2   5      432.38      447.05     11.24 o 
  -1   2   5      175.79      174.20      7.12 o 
   0   2   5      112.52      113.66     10.56 o 
   1   2   5     6591.25     6532.87     95.77 o 
   2   2   5     4180.29     4198.72     44.00 o 
   3   2   5     2195.68     2010.02     28.96 o 
   4   2   5     3212.50     3216.29     38.94 o 
   5   2   5     6796.60     6738.76     75.65 o 
   6   2   5     3443.53     3373.40     41.38 o 
   7   2   5      802.22      835.64     15.18 o 
   8   2   5      430.98      449.82     20.84 o 
   9   2   5      343.55      321.39     28.91 o 
  10   2   5      580.08      587.73     38.92 o 
  11   2   5       61.70       48.38     21.13 o 
  12   2   5      554.84      522.12     41.70 o 
  13   2   5      715.59      799.58     51.16 o 
  14   2   5      704.47      686.71     51.71 o 
  15   2   5      339.88      383.67     43.37 o 
 -17   3   5        4.59       27.80     29.47 o 
 -16   3   5       58.58       76.87     16.97 o 
 -15   3   5      593.84      633.24     28.20 o 
 -14   3   5      524.52      538.40     25.10 o 
 -13   3   5      639.01      653.70     34.29 o 
 -12   3   5     1239.47     1202.91     34.65 o 
 -11   3   5      601.39      625.52     23.67 o 
 -10   3   5      513.40      515.14     17.37 o 
  -9   3   5      341.82      362.95     14.01 o 
  -8   3   5        0.96       -8.08      6.29 o 
  -7   3   5        6.46       13.57      5.31 o 
  -6   3   5      483.32      483.25     11.62 o 
  -5   3   5     1426.57     1447.58     28.25 o 
  -4   3   5      975.20      931.84     14.94 o 
  -3   3   5     2961.10     2954.80     35.58 o 
  -2   3   5     3659.17     3474.45     54.44 o 
  -1   3   5     4708.64     4584.06     73.80 o 
   0   3   5     2906.19     2818.86     43.42 o 
   1   3   5     2464.60     2568.91     40.68 o 
   2   3   5      431.58      454.75     11.94 o 
   3   3   5      479.50      479.19     13.21 o 
   4   3   5       15.91        5.84      5.62 o 
   5   3   5      372.56      326.82     11.76 o 
   6   3   5      156.76      141.44      9.65 o 
   7   3   5     4026.76     3879.30     48.74 o 
   8   3   5     2304.01     2316.29     70.31 o 
   9   3   5     2128.23     2198.61     42.99 o 
  10   3   5     2213.93     2157.75    135.95 o 
  11   3   5       10.95        3.24     14.14 o 
  12   3   5      121.36      141.23     28.91 o 
  13   3   5       88.49       98.42     28.36 o 
  14   3   5       12.79       36.14     26.69 o 
 -15   4   5       74.59       85.37     21.53 o 
 -14   4   5      170.61      168.47     23.33 o 
 -13   4   5        6.88        5.96     16.46 o 
 -12   4   5      182.87      167.49     54.21 o 
 -11   4   5      120.06      121.75     18.80 o 
 -10   4   5       81.10       96.74     15.59 o 
  -9   4   5      357.18      386.80     17.75 o 
  -8   4   5      757.91      794.49     24.21 o 
  -7   4   5      751.94      770.90     25.94 o 
  -6   4   5      248.97      267.29     10.36 o 
  -5   4   5     1289.67     1286.00     24.56 o 
  -4   4   5      143.68      148.83      9.13 o 
  -3   4   5      104.33       77.43      6.67 o 
  -2   4   5       22.53       14.08      4.22 o 
  -1   4   5      481.76      438.86     12.37 o 
   0   4   5      213.83      184.33      8.91 o 
   1   4   5       62.74       42.49      7.55 o 
   2   4   5     1250.02     1248.24     25.59 o 
   3   4   5     4151.98     4171.44     52.42 o 
   4   4   5      742.76      753.78     15.56 o 
   5   4   5       99.46      102.54      7.66 o 
   6   4   5       63.85       70.78      8.20 o 
   7   4   5        1.34        0.60      9.09 o 
   8   4   5      153.37      157.71     22.36 o 
   9   4   5       28.18       25.32     11.21 o 
  10   4   5      237.00      232.74     43.37 o 
  11   4   5      672.67      600.79     29.05 o 
  12   4   5      252.85      251.04     22.94 o 
  13   4   5      144.79      140.43     21.06 o 
  14   4   5      319.38      354.75     36.70 o 
  15   4   5       71.72       68.39     28.91 o 
 -15   5   5       25.69       45.04     32.25 o 
 -14   5   5       90.04       85.95     22.80 o 
 -13   5   5        0.87      -23.97     17.37 o 
 -12   5   5       42.65       22.12     18.57 o 
 -11   5   5       23.58       31.14     27.80 o 
 -10   5   5       16.42       48.93     29.47 o 
  -9   5   5        0.01        2.78     24.47 o 
  -8   5   5      336.77      310.27     40.59 o 
  -7   5   5       86.61       73.40     30.03 o 
  -6   5   5     1393.47     1331.71     69.50 o 
  -5   5   5     2941.23     2873.60    109.54 o 
  -4   5   5      863.97      847.40     23.74 o 
  -3   5   5      420.45      365.87     41.70 o 
  -2   5   5      426.97      448.17     44.48 o 
  -1   5   5      303.69      275.24     36.14 o 
   0   5   5       20.53        3.89     23.91 o 
   1   5   5       23.91       22.89      7.85 o 
   2   5   5       28.84       31.23      9.66 o 
   3   5   5      117.89       94.43     12.43 o 
   4   5   5      489.81      439.90     22.60 o 
   5   5   5       39.34       24.21     12.45 o 
   6   5   5      117.73      102.82     16.05 o 
   7   5   5       30.16       28.18     10.97 o 
   8   5   5       24.62       16.56     10.55 o 
   9   5   5       58.91       50.12     12.43 o 
  10   5   5       12.64        0.76     14.74 o 
  11   5   5        0.05      -15.49     14.25 o 
  12   5   5       36.20       28.91     21.69 o 
  13   5   5       15.82       34.47     23.35 o 
 -13   6   5       61.79       62.28     37.25 o 
 -12   6   5      100.10       86.71     22.70 o 
 -11   6   5      151.52      136.79     39.48 o 
 -10   6   5       72.15       66.17     33.92 o 
  -9   6   5        4.65       -3.89     31.69 o 
  -8   6   5       15.16      -27.80     27.25 o 
  -7   6   5       15.20      -11.12     30.58 o 
  -6   6   5        2.79       21.13     28.91 o 
  -5   6   5      308.29      330.29     44.48 o 
  -4   6   5       31.45       45.60     29.47 o 
  -3   6   5       10.17       57.27     31.14 o 
  -2   6   5       20.29       16.68     26.13 o 
  -1   6   5       37.61      -10.01     24.47 o 
   0   6   5        5.19        3.34     27.25 o 
   1   6   5       32.88       36.70     30.03 o 
   2   6   5       59.01       60.61     31.14 o 
   3   6   5      365.47      349.21     38.09 o 
   4   6   5      116.49      145.23     16.86 o 
   5   6   5       11.47       13.40     13.95 o 
   6   6   5       73.71       93.97     20.85 o 
   7   6   5      178.32      189.77     21.22 o 
   8   6   5       26.42       26.39     41.70 o 
   9   6   5       35.98       31.69     23.91 o 
  10   6   5        0.56        7.78     23.91 o 
  -9   7   5       64.82      125.11     40.59 o 
  -8   7   5        8.99        0.00     34.47 o 
  -7   7   5        2.95      -28.36     33.92 o 
  -6   7   5        0.10       13.90     35.59 o 
  -5   7   5       20.76      -40.03     28.91 o 
  -4   7   5        3.46        5.56     33.36 o 
  -3   7   5       42.68       39.48     34.47 o 
  -2   7   5       19.26       52.27     36.70 o 
  -1   7   5        2.52       -8.90     31.14 o 
   0   7   5      432.48      427.04     52.82 o 
   1   7   5       36.13       76.18     35.59 o 
   2   7   5       76.42       57.27     34.47 o 
   3   7   5        8.88       -8.90     33.36 o 
   4   7   5       13.93       23.91     31.14 o 
   5   7   5        9.16        7.23     37.25 o 
   6   7   5        3.61       -1.11     34.47 o 
   7   7   5        3.11       23.91     38.92 o 
 -20   0   6       44.82       55.60     33.92 o 
 -19   0   6      700.59      764.55     60.05 o 
 -18   0   6        1.94      -12.79     26.13 o 
 -17   0   6      429.48      456.74     31.45 o 
 -16   0   6       12.99       -0.33     19.74 o 
 -15   0   6     1475.10     1382.90     60.61 o 
 -14   0   6      232.87      230.66     20.64 o 
 -13   0   6     6779.70     7093.99    134.44 o 
 -12   0   6     1885.93     1873.09     47.77 o 
 -11   0   6     2683.07     2673.74     59.95 o 
 -10   0   6     1830.71     1824.90     44.43 o 
  -9   0   6     1896.08     1840.80     43.44 o 
  -8   0   6     2282.49     2223.12     48.75 o 
  -7   0   6        7.19        6.95      7.86 o 
  -6   0   6     3816.47     3893.38    106.20 o 
  -5   0   6     6864.23     7472.04    189.61 o 
  -4   0   6      557.47      522.68     26.13 o 
  -3   0   6     8860.15     8712.00    216.85 o 
  -2   0   6    12342.31    13168.48    304.15 o 
  -1   0   6     9837.92     9833.57    170.84 o 
   0   0   6     1346.85     1268.32     40.59 o 
   1   0   6     2896.91     2848.03     77.85 o 
   2   0   6     8782.89     8856.02    219.08 o 
   3   0   6      878.25      832.94     32.81 o 
   4   0   6     4419.61     4428.15    114.27 o 
   5   0   6      594.02      616.91     16.31 o 
   6   0   6       68.48      100.58      8.34 o 
 -19   1   6      359.01      394.79     47.82 o 
 -18   1   6        3.87       10.40     16.00 o 
 -17   1   6      925.75     1068.31     34.44 o 
 -16   1   6        8.19        4.69     11.95 o 
 -15   1   6     1475.23     1455.00     31.87 o 
 -14   1   6      296.77      277.10     20.14 o 
 -13   1   6     1288.55     1206.02     27.23 o 
 -12   1   6       13.97       14.12     11.32 o 
 -11   1   6      303.26      327.31     15.97 o 
 -10   1   6       14.49       12.59      7.73 o 
  -9   1   6     2059.94     1953.77     31.94 o 
  -8   1   6       14.00       22.04      7.18 o 
  -7   1   6     8368.41     8556.99    122.80 o 
  -6   1   6     4727.59     5239.30    101.05 o 
  -5   1   6     3319.01     3265.72     53.85 o 
  -4   1   6     1805.91     1896.84     43.17 o 
  -3   1   6     1824.06     1868.83     32.83 o 
  -2   1   6     1064.84      986.93     20.75 o 
  -1   1   6       11.63        4.46      5.02 o 
   0   1   6       30.78       38.64      5.41 o 
   1   1   6      606.83      588.87     14.44 o 
   2   1   6     1503.44     1572.69     28.02 o 
   3   1   6     3785.62     3855.45     51.47 o 
   4   1   6     3702.76     3645.33     49.47 o 
   5   1   6      816.55      751.82     19.78 o 
   6   1   6     5763.41     5657.72     73.30 o 
   7   1   6      379.39      323.61     21.13 o 
   8   1   6     3262.24     3115.48     83.41 o 
 -19   2   6      319.69      348.08     45.60 o 
 -18   2   6       19.16       71.03     23.77 o 
 -17   2   6       16.49       12.58     18.60 o 
 -16   2   6        9.44        7.68     17.41 o 
 -15   2   6      229.85      251.44     18.56 o 
 -14   2   6        3.46       -5.23     12.92 o 
 -13   2   6      535.27      531.67     18.50 o 
 -12   2   6        2.14       -2.35      8.25 o 
 -11   2   6      729.95      739.78     19.38 o 
 -10   2   6       85.13       77.01     10.65 o 
  -9   2   6      180.97      185.32      8.75 o 
  -8   2   6     1119.99     1247.74     25.20 o 
  -7   2   6      370.77      354.62     11.38 o 
  -6   2   6     1154.88     1181.65     28.41 o 
  -5   2   6     2753.47     2714.51     37.33 o 
  -4   2   6       17.65       23.33      5.86 o 
  -3   2   6     2540.58     2467.98     38.04 o 
  -2   2   6      177.52      190.53      8.69 o 
  -1   2   6     3938.92     4046.26     46.93 o 
   0   2   6      569.91      775.50     14.46 o 
   1   2   6      471.64      421.99     10.74 o 
   2   2   6     1424.29     1379.78     22.38 o 
   3   2   6       16.76        6.73      4.11 o 
   4   2   6      318.69      287.53      9.36 o 
   5   2   6     1145.33     1202.39     19.77 o 
   6   2   6        3.62        5.82      4.78 o 
   7   2   6     1731.20     1637.74     26.93 o 
   8   2   6       84.11       72.08     10.43 o 
   9   2   6      268.42      221.39     14.26 o 
  10   2   6      683.83      647.78     39.48 o 
  11   2   6        9.56        7.23     18.35 o 
  12   2   6      465.91      336.96     35.59 o 
  13   2   6        3.49       14.46     22.80 o 
 -17   3   6       54.75       46.37     22.25 o 
 -16   3   6      377.49      411.78     25.10 o 
 -15   3   6      194.64      207.72     21.57 o 
 -14   3   6      299.35      291.24     25.36 o 
 -13   3   6       49.48       61.99     17.07 o 
 -12   3   6      170.73      154.19     38.37 o 
 -11   3   6       43.51       83.59     15.71 o 
 -10   3   6      118.26      102.58     10.88 o 
  -9   3   6       57.79       55.00      7.95 o 
  -8   3   6      739.77      739.81     16.71 o 
  -7   3   6      612.30      553.52     16.93 o 
  -6   3   6      123.57      144.82      7.64 o 
  -5   3   6        3.51        4.65      5.40 o 
  -4   3   6      799.28      862.56     22.71 o 
  -3   3   6      353.36      340.26     10.74 o 
  -2   3   6      147.87      142.14      8.95 o 
  -1   3   6     1327.53     1278.19     25.61 o 
   0   3   6      455.86      520.59     32.60 o 
   1   3   6     1253.49     1220.00     21.51 o 
   2   3   6        0.25        1.63      5.54 o 
   3   3   6       36.11       38.95      6.67 o 
   4   3   6       36.14       12.04      7.54 o 
   5   3   6       50.31       29.64      7.46 o 
   6   3   6       25.77       23.47      6.64 o 
   7   3   6     6289.79     6381.08     84.68 o 
   8   3   6      557.06      509.73     20.38 o 
   9   3   6        7.19        4.06     10.80 o 
  10   3   6        4.75       -4.42     13.35 o 
  11   3   6     2179.43     2108.78     66.72 o 
  12   3   6       15.14       35.83     28.36 o 
  13   3   6       23.84       -1.39     16.12 o 
  14   3   6        0.08       23.35     26.13 o 
  15   3   6       72.30       91.75     30.03 o 
 -16   4   6       23.89       46.15     30.58 o 
 -15   4   6       22.63       28.64     32.53 o 
 -14   4   6      100.28      153.45     23.55 o 
 -13   4   6       44.58       15.05     18.03 o 
 -12   4   6     1498.58     1393.63     84.52 o 
 -11   4   6       77.86       32.25     26.13 o 
 -10   4   6      990.99     1077.18     30.09 o 
  -9   4   6       45.73       55.14     14.13 o 
  -8   4   6      379.96      408.50     14.95 o 
  -7   4   6      287.15      303.09     16.21 o 
  -6   4   6        0.71        1.18      6.44 o 
  -5   4   6     1118.86     1158.18     28.81 o 
  -4   4   6     5249.09     5152.08     80.10 o 
  -3   4   6      908.52      899.97     31.33 o 
  -2   4   6     1829.03     1864.20     46.71 o 
  -1   4   6        7.31       14.28     10.16 o 
   0   4   6      833.33      896.01     21.20 o 
   1   4   6      688.17      772.26     20.09 o 
   2   4   6       96.86       99.37      5.49 o 
   3   4   6     1811.79     1916.38     30.39 o 
   4   4   6      147.85      176.53      8.21 o 
   5   4   6     1512.12     1533.92     26.85 o 
   6   4   6       80.08       88.98     11.16 o 
   7   4   6      187.93      189.15     13.78 o 
   8   4   6       21.59       21.22     11.82 o 
   9   4   6      194.56      220.13     16.25 o 
  10   4   6       10.59        8.33     14.31 o 
  11   4   6      586.76      668.21     66.72 o 
  12   4   6      116.25      104.67     19.32 o 
  13   4   6      681.24      766.22     49.49 o 
  14   4   6      107.05      120.10     31.14 o 
 -15   5   6       30.75       50.60     35.03 o 
 -14   5   6      567.82      532.41     36.41 o 
 -13   5   6       37.74       30.19     19.47 o 
 -12   5   6       58.83       49.87     21.41 o 
 -11   5   6        9.05      -40.03     26.69 o 
 -10   5   6      139.64      153.47     35.03 o 
  -9   5   6        1.43        6.12     28.36 o 
  -8   5   6      595.57      576.06     52.82 o 
  -7   5   6        7.32       10.01     25.02 o 
  -6   5   6     2964.14     2660.64    105.09 o 
  -5   5   6      386.79      407.02     45.60 o 
  -4   5   6       85.71       71.17     28.91 o 
  -3   5   6      362.84      391.45     43.93 o 
  -2   5   6        6.47        8.90     23.91 o 
  -1   5   6     1257.49     1309.07     34.39 o 
   0   5   6      486.37      446.95     19.49 o 
   1   5   6      217.30      228.19     23.35 o 
   2   5   6      939.54      868.91     28.68 o 
   3   5   6      326.77      278.21     19.10 o 
   4   5   6      119.41      142.91     16.31 o 
   5   5   6      796.29      863.53     32.49 o 
   6   5   6      194.64      216.23     12.15 o 
   7   5   6     1211.59     1320.95     31.00 o 
   8   5   6        6.27        3.89     13.63 o 
   9   5   6     1065.92     1207.64     32.39 o 
  10   5   6       29.63       20.22     15.09 o 
  11   5   6       63.78       93.80     18.17 o 
  12   5   6       65.77       55.05     24.47 o 
 -13   6   6      167.62      176.82     43.93 o 
 -12   6   6      278.41      285.68     50.04 o 
 -11   6   6      195.21      150.69     41.15 o 
 -10   6   6      388.19      363.09     51.16 o 
  -9   6   6        6.04       23.35     33.92 o 
  -8   6   6        8.09      -12.23     31.14 o 
  -7   6   6      168.46      174.60     42.26 o 
  -6   6   6       34.15       38.92     31.14 o 
  -5   6   6       51.13       64.50     32.81 o 
  -4   6   6      708.05      621.65     57.83 o 
  -3   6   6        4.12       52.27     30.03 o 
  -2   6   6      578.02      470.41     50.60 o 
  -1   6   6       11.59       -7.23     26.69 o 
   0   6   6      818.32      815.15     65.06 o 
   1   6   6      549.81      506.99     35.03 o 
   2   6   6        3.19        4.76     11.73 o 
   3   6   6       26.50       66.87     15.08 o 
   4   6   6       24.95       30.03     14.42 o 
   5   6   6      130.10      154.24     25.58 o 
   6   6   6      147.66       89.87     18.60 o 
   7   6   6        1.93       15.93     17.67 o 
   8   6   6      302.78      287.63     28.91 o 
   9   6   6      159.49      189.61     30.58 o 
  -9   7   6       11.38       16.68     38.37 o 
  -8   7   6       57.62       39.48     36.70 o 
  -7   7   6        0.55      -37.25     31.69 o 
  -6   7   6      261.23      194.61     46.15 o 
  -5   7   6        4.89        2.22     32.25 o 
  -4   7   6       61.82       43.37     36.14 o 
  -3   7   6        0.56       -8.90     32.25 o 
  -2   7   6      206.68      204.07     45.60 o 
  -1   7   6      167.29      194.06     42.81 o 
   0   7   6        6.03       -4.45     30.58 o 
   1   7   6       15.29       -6.67     33.36 o 
   2   7   6      358.80      350.30     50.60 o 
   3   7   6       19.38       18.35     33.36 o 
   4   7   6       77.40       86.19     38.37 o 
   5   7   6      129.48      131.78     39.48 o 
   6   7   6       17.50       12.79     38.37 o 
 -19   1   7       36.25       45.32     23.20 o 
 -18   1   7       24.42       33.65     18.29 o 
 -17   1   7        4.54       24.83     13.65 o 
 -16   1   7       50.19       34.05     12.71 o 
 -15   1   7      429.23      412.98     27.32 o 
 -14   1   7      124.44      104.85     12.41 o 
 -13   1   7       10.94       -2.24      9.05 o 
 -12   1   7      243.84      246.81     16.99 o 
 -11   1   7     1301.18     1326.34     26.80 o 
 -10   1   7      196.63      195.83     16.26 o 
  -9   1   7       12.65        7.13      7.97 o 
  -8   1   7      560.39      563.62     18.41 o 
  -7   1   7     5808.56     6057.68     90.75 o 
  -6   1   7      581.24      498.96     16.12 o 
  -5   1   7      533.64      535.74     17.32 o 
  -4   1   7      354.71      342.64     22.12 o 
  -3   1   7     4483.87     4869.70     91.21 o 
  -2   1   7       11.92       14.45      5.99 o 
  -1   1   7     1778.51     1899.57     33.60 o 
   0   1   7     2003.25     2058.99     41.03 o 
   1   1   7      246.49      223.75     12.96 o 
   2   1   7      860.38      786.11     18.61 o 
   3   1   7      905.23      904.37     18.21 o 
   4   1   7     4292.76     4444.30     59.62 o 
   5   1   7       33.30       26.43      6.46 o 
   6   1   7        8.08        1.77      5.03 o 
   7   1   7       15.36       -1.40      8.64 o 
   8   1   7       10.71       14.71      9.43 o 
 -19   2   7        0.72       24.47     34.47 o 
 -18   2   7       78.98       84.52     34.47 o 
 -17   2   7       79.76       66.43     33.92 o 
 -16   2   7      141.73      148.80     34.75 o 
 -15   2   7      573.96      544.99     21.31 o 
 -14   2   7      176.03      188.05     29.13 o 
 -13   2   7      862.30      829.01     22.88 o 
 -12   2   7      742.35      767.85     21.06 o 
 -11   2   7      885.96      873.58     24.08 o 
 -10   2   7       37.20       40.33      9.06 o 
  -9   2   7        5.68       -1.78      7.46 o 
  -8   2   7       20.13       25.16      6.70 o 
  -7   2   7     2522.69     2664.51     38.93 o 
  -6   2   7      871.36      905.51     17.84 o 
  -5   2   7     1178.45     1122.08     19.95 o 
  -4   2   7      353.53      311.06     10.30 o 
  -3   2   7    24154.58    24481.13    454.26 o 
  -2   2   7     7678.99     8030.08    141.49 o 
  -1   2   7      668.79      790.59     15.26 o 
   0   2   7      255.83      309.60     10.08 o 
   1   2   7      504.58      520.21     13.08 o 
   2   2   7      750.75      818.24     17.43 o 
   3   2   7      288.63      300.13     10.86 o 
   4   2   7     1433.86     1458.50     22.38 o 
   5   2   7     1957.15     1969.02     27.92 o 
   6   2   7     2864.06     2966.17     59.87 o 
   7   2   7     1413.62     1469.73     34.50 o 
   8   2   7      508.68      537.18     24.34 o 
   9   2   7      769.46      836.19     29.69 o 
  10   2   7      866.37      831.28     46.71 o 
  11   2   7      202.22      177.93     27.25 o 
  12   2   7       75.26       43.37     23.91 o 
  13   2   7       23.85       29.47     26.69 o 
  14   2   7      143.89      105.09     29.47 o 
 -17   3   7      146.15      154.59     25.56 o 
 -16   3   7        2.33       -4.40     18.82 o 
 -15   3   7       47.40       55.05     19.65 o 
 -14   3   7        4.58        7.46     16.43 o 
 -13   3   7      243.04      225.58     53.66 o 
 -12   3   7       92.03       76.81     12.83 o 
 -11   3   7      355.99      394.22     63.39 o 
 -10   3   7     1810.15     1779.03     36.57 o 
  -9   3   7     2000.17     2066.34     80.31 o 
  -8   3   7     1108.33     1107.94     25.97 o 
  -7   3   7      766.01      755.24     20.62 o 
  -6   3   7      888.93      943.71     37.72 o 
  -5   3   7      235.75      264.93     18.30 o 
  -4   3   7        6.64       -4.31      5.86 o 
  -3   3   7      135.28      127.14      9.90 o 
  -2   3   7      799.71      730.17     36.28 o 
  -1   3   7     2641.72     2595.81     45.16 o 
   0   3   7     1495.31     1441.49     29.57 o 
   1   3   7     3050.72     2993.10     50.88 o 
   2   3   7     2458.46     2445.85     43.71 o 
   3   3   7     1225.09     1321.25     28.95 o 
   4   3   7     2564.45     2665.99     40.56 o 
   5   3   7      363.44      358.88     19.74 o 
   6   3   7      357.78      298.15     15.82 o 
   7   3   7      409.36      374.82     19.28 o 
   8   3   7      751.89      748.57     18.99 o 
   9   3   7      649.62      686.19     24.07 o 
  10   3   7      641.46      576.25     47.26 o 
  11   3   7      542.23      583.75     30.64 o 
  12   3   7      821.92      837.76     35.77 o 
  13   3   7      578.51      597.70     33.96 o 
  14   3   7      225.90      234.65     35.59 o 
  15   3   7       21.69        9.45     28.91 o 
 -16   4   7        6.04        1.67     31.14 o 
 -15   4   7      208.79      181.35     26.04 o 
 -14   4   7       55.03       46.17     20.40 o 
 -13   4   7      112.60      104.84     21.21 o 
 -12   4   7      195.40      170.70     33.92 o 
 -11   4   7       94.28      142.90     32.25 o 
 -10   4   7        0.68       -6.12     25.02 o 
  -9   4   7      167.95      184.30     14.90 o 
  -8   4   7       51.36       37.88     10.50 o 
  -7   4   7       76.56       90.74     17.93 o 
  -6   4   7      493.19      470.24     18.78 o 
  -5   4   7     1104.68     1121.83     26.81 o 
  -4   4   7      490.47      459.08     26.39 o 
  -3   4   7     1592.53     1517.28     60.45 o 
  -2   4   7      225.13      244.27     22.24 o 
  -1   4   7       67.01       53.52      5.83 o 
   0   4   7       98.65      125.18      6.58 o 
   1   4   7        9.96        1.27      5.16 o 
   2   4   7      366.85      331.06     12.81 o 
   3   4   7      454.59      443.18     28.58 o 
   4   4   7      359.94      335.45     11.74 o 
   5   4   7      861.47      803.28     20.37 o 
   6   4   7      694.57      651.58     28.02 o 
   7   4   7      681.30      712.00     39.12 o 
   8   4   7       89.47       83.88     12.93 o 
   9   4   7       64.19       54.49     13.36 o 
  10   4   7       65.59       85.92     18.29 o 
  11   4   7       12.20       31.97     35.86 o 
  12   4   7       24.63       40.59     25.58 o 
  13   4   7      262.09      276.91     35.03 o 
 -15   5   7        1.16        4.45     32.81 o 
 -14   5   7       15.14       50.04     35.03 o 
 -13   5   7       59.09       45.68     48.65 o 
 -12   5   7        1.76      -19.46     29.47 o 
 -11   5   7        0.64        5.00     30.03 o 
 -10   5   7       30.51       87.85     31.69 o 
  -9   5   7      111.31       98.42     33.92 o 
  -8   5   7        0.18      -13.90     26.13 o 
  -7   5   7        8.14        7.23     26.13 o 
  -6   5   7       59.61       97.31     31.14 o 
  -5   5   7      118.89      142.35     33.92 o 
  -4   5   7        7.70       18.91     26.13 o 
  -2   5   7      103.49       40.59     26.69 o 
  -1   5   7       39.89       41.70     26.69 o 
   0   5   7      104.26       98.97     31.69 o 
   1   5   7       76.83       53.38     12.77 o 
   2   5   7       70.55       81.49     19.74 o 
   3   5   7        0.44        3.33     12.37 o 
   4   5   7       20.92       11.64     13.64 o 
   5   5   7       31.99       22.54      8.02 o 
   6   5   7      230.57      204.31     14.08 o 
   7   5   7       55.32       45.78     12.06 o 
   8   5   7      133.62      127.30     14.73 o 
   9   5   7      160.21      170.53     16.76 o 
  10   5   7      109.00      111.42     18.30 o 
  11   5   7      104.47      117.88     25.58 o 
  12   5   7        1.57       -2.22     23.35 o 
 -12   6   7        0.99      -14.46     32.81 o 
 -11   6   7        7.37       24.47     33.92 o 
 -10   6   7       24.54       46.71     36.70 o 
  -9   6   7       85.01       42.26     35.03 o 
  -8   6   7        4.47       26.69     32.81 o 
  -7   6   7        0.72       -0.56     31.69 o 
  -6   6   7       14.00       28.91     31.69 o 
  -5   6   7       99.39      134.56     37.25 o 
  -4   6   7       87.78      169.04     38.37 o 
  -3   6   7       17.75       27.80     30.58 o 
  -2   6   7       11.62        4.45     28.91 o 
  -1   6   7       87.05      136.23     36.14 o 
   0   6   7       78.26       98.42     33.92 o 
   1   6   7       51.31       68.31     14.70 o 
   2   6   7       15.55       32.54     14.21 o 
   3   6   7       48.37       81.70     17.31 o 
   4   6   7       19.55        0.44     15.41 o 
   5   6   7        0.51       -0.50     15.82 o 
   6   6   7       14.22       33.60     17.81 o 
   7   6   7        1.95       -6.56     17.47 o 
   8   6   7       73.17       73.80     20.95 o 
   9   6   7       24.73      -11.68     33.36 o 
  -8   7   7       39.86       62.28     38.92 o 
  -7   7   7       16.91       27.25     37.25 o 
  -6   7   7        9.88       18.35     38.37 o 
  -5   7   7       18.43       16.13     33.92 o 
  -4   7   7      143.49       97.31     38.92 o 
  -3   7   7       19.99        5.00     36.14 o 
  -2   7   7        0.03       -1.11     33.36 o 
  -1   7   7      173.90      194.06     44.48 o 
   0   7   7       31.22       26.13     34.47 o 
   1   7   7        5.99      -11.12     31.69 o 
   2   7   7      150.32      232.42     46.15 o 
   3   7   7       29.48       40.59     35.59 o 
   4   7   7       98.49       89.52     38.92 o 
   5   7   7       29.93       83.41     37.81 o 
 -20   0   8      130.98      170.15     40.03 o 
 -19   0   8      220.41      254.65     29.68 o 
 -18   0   8        5.00       28.23     21.76 o 
 -17   0   8     1028.89     1081.62     44.22 o 
 -16   0   8      484.64      459.53     30.24 o 
 -15   0   8      199.68      216.44     22.98 o 
 -14   0   8      456.25      496.96     34.20 o 
 -13   0   8      337.13      309.88     30.30 o 
 -12   0   8        8.65       -0.16     12.42 o 
 -11   0   8      319.92      303.31     20.64 o 
 -10   0   8      933.15      995.93     48.38 o 
  -9   0   8     2900.67     2805.42     61.53 o 
  -8   0   8      746.91      780.68     39.48 o 
  -7   0   8     7667.62     7775.64    201.29 o 
  -6   0   8      437.41      407.02     28.91 o 
  -5   0   8     3644.99     3701.55    105.09 o 
  -4   0   8     2574.10     2568.34     78.40 o 
  -3   0   8      244.34      225.20     21.13 o 
  -2   0   8       87.81       48.38     14.46 o 
  -1   0   8     1078.12     1168.79     42.81 o 
   0   0   8      582.72      675.59     31.14 o 
   1   0   8     3238.27     3230.02     90.63 o 
   2   0   8     3722.44     3625.37    101.20 o 
   3   0   8     7981.14     8160.41    207.96 o 
   4   0   8     5170.86     5034.37    135.67 o 
   5   0   8      646.58      544.92     32.25 o 
   6   0   8     2706.85     2834.17     76.73 o 
   7   0   8        5.46       -0.68      7.05 o 
   8   0   8      945.70      893.55     45.04 o 
   9   0   8      685.52      635.00     40.59 o 
 -19   1   8      243.68      201.40     38.92 o 
 -18   1   8       83.95       77.96     16.41 o 
 -17   1   8       79.97      105.82     15.45 o 
 -16   1   8       52.84       42.56     13.60 o 
 -15   1   8      281.29      357.35     19.26 o 
 -14   1   8      413.42      419.16     18.87 o 
 -13   1   8      965.30     1054.28     37.72 o 
 -12   1   8      186.08      185.61     13.07 o 
 -11   1   8     1457.03     1377.57     51.61 o 
 -10   1   8      178.89      150.96     11.13 o 
  -9   1   8      431.81      385.92     16.90 o 
  -8   1   8       12.86       -3.49      7.93 o 
  -7   1   8      391.27      465.57     17.63 o 
  -6   1   8      404.57      435.53     16.51 o 
  -5   1   8     2518.04     2532.53     55.23 o 
  -4   1   8     1260.73     1349.34     69.50 o 
  -3   1   8     8956.56     9211.13    164.34 o 
  -2   1   8      752.70      725.17     32.53 o 
  -1   1   8     4967.12     4771.16     89.84 o 
   0   1   8     1487.64     1373.45     33.42 o 
   1   1   8      613.45      561.43     20.83 o 
   2   1   8      211.16      179.00     14.43 o 
   3   1   8      429.23      434.92     13.74 o 
   4   1   8      139.37      153.55     12.73 o 
   5   1   8     6331.10     6494.17     98.65 o 
   6   1   8      664.38      663.17     23.63 o 
   7   1   8     1429.56     1346.68     31.18 o 
   8   1   8      972.79      944.85     28.32 o 
   9   1   8     1058.60      913.57     46.71 o 
  10   1   8      602.09      640.00     42.26 o 
  11   1   8      157.92      107.87     26.69 o 
  12   1   8      336.67      342.52     37.81 o 
 -19   2   8      215.19      217.97     45.04 o 
 -18   2   8       16.72      -38.92     31.69 o 
 -17   2   8      374.30      372.46     31.42 o 
 -16   2   8      124.07      125.93     17.90 o 
 -15   2   8      217.32      237.78     20.11 o 
 -14   2   8       32.68       24.55     10.94 o 
 -13   2   8        8.32       15.05      9.99 o 
 -12   2   8        1.70       -2.96      8.89 o 
 -11   2   8      374.55      392.59     23.07 o 
 -10   2   8       10.36       26.03      8.99 o 
  -9   2   8     1014.13     1042.52     25.14 o 
  -8   2   8       10.95       18.95      7.79 o 
  -7   2   8     2390.25     2441.42     43.34 o 
  -6   2   8      784.16      863.70     18.87 o 
  -5   2   8       35.43       42.40      6.37 o 
  -4   2   8     1809.53     1799.37     28.67 o 
  -3   2   8     2258.58     2304.69     53.96 o 
  -2   2   8     1750.15     1835.78     28.53 o 
  -1   2   8     2289.97     2243.46     38.12 o 
   0   2   8       61.13       60.69      6.45 o 
   1   2   8     1804.03     1837.27     29.64 o 
   2   2   8       69.18       57.16      6.96 o 
   3   2   8      284.50      259.16     12.53 o 
   4   2   8      198.83      163.97      9.82 o 
   5   2   8      355.78      348.24     13.08 o 
   6   2   8      536.37      531.20     16.06 o 
   7   2   8      373.66      403.47     30.72 o 
   8   2   8      287.61      293.43     19.78 o 
   9   2   8     1608.24     1609.79     43.15 o 
  10   2   8        5.77       31.14     22.80 o 
  11   2   8      331.06      257.45     31.14 o 
  12   2   8      144.76      144.01     28.91 o 
  13   2   8       63.84       28.91     28.36 o 
  14   2   8      110.88       89.52     32.25 o 
  15   2   8        0.62      -21.13     27.25 o 
 -17   3   8       62.10       71.17     35.03 o 
 -16   3   8       13.77      -11.80     19.65 o 
 -15   3   8       22.85       23.30     19.07 o 
 -14   3   8       10.18        4.23     16.85 o 
 -13   3   8       64.37       90.30     14.52 o 
 -12   3   8     1308.10     1348.04     41.31 o 
 -11   3   8       58.74       51.46     14.09 o 
 -10   3   8        9.45        7.91     12.02 o 
  -9   3   8        0.90       -4.74     11.08 o 
  -8   3   8      263.20      261.10     20.24 o 
  -7   3   8      480.49      478.61     18.18 o 
  -6   3   8       77.71       70.11      9.32 o 
  -5   3   8     1399.20     1402.32     26.76 o 
  -4   3   8     1847.03     1879.09     31.96 o 
  -3   3   8      197.84      187.80     11.11 o 
  -2   3   8      409.17      423.17     24.81 o 
  -1   3   8       36.80       35.87      8.75 o 
   0   3   8      343.84      374.38     16.61 o 
   1   3   8      109.84      106.26     13.77 o 
   2   3   8       62.99       58.84      9.87 o 
   3   3   8     2376.57     2447.19     45.48 o 
   4   3   8        1.39        2.42      9.37 o 
   5   3   8      519.49      520.57     20.55 o 
   6   3   8      891.62      924.43     24.64 o 
   7   3   8       50.12       23.37      7.86 o 
   8   3   8       24.66       13.81     13.95 o 
   9   3   8       20.26       -0.56     14.15 o 
  10   3   8       53.83       55.44     16.28 o 
  11   3   8      473.65      478.19     39.48 o 
  12   3   8        2.24       11.12     25.02 o 
  13   3   8      151.15      171.82     33.36 o 
  14   3   8       49.78       24.47     29.47 o 
 -17   4   8        2.05        5.56     31.14 o 
 -16   4   8      363.24      365.87     50.04 o 
 -15   4   8      151.42      127.28     24.69 o 
 -14   4   8      312.85      274.91     28.67 o 
 -13   4   8       15.76        9.82     49.49 o 
 -12   4   8       24.20       21.69     26.69 o 
 -11   4   8        8.08       26.13     28.91 o 
 -10   4   8     1282.26     1132.65     66.17 o 
  -9   4   8       51.45       58.86     24.47 o 
  -8   4   8      400.34      377.74     17.68 o 
  -7   4   8      843.89      753.43     22.72 o 
  -6   4   8     4672.59     4657.13     65.89 o 
  -5   4   8      614.91      630.41     16.73 o 
  -4   4   8      414.77      480.57     17.01 o 
  -3   4   8      140.89      146.63     10.00 o 
  -2   4   8       66.13       52.07      8.22 o 
  -1   4   8      988.56      982.42     23.77 o 
   0   4   8     1098.27     1018.19     32.35 o 
   1   4   8       34.46       42.53      9.33 o 
   2   4   8      349.64      389.80     25.55 o 
   3   4   8      509.59      501.36     33.25 o 
   4   4   8      412.33      448.72     19.57 o 
   5   4   8     1171.78     1186.00     37.31 o 
   6   4   8       14.73       30.60     11.71 o 
   7   4   8     1105.38     1095.06     30.98 o 
   8   4   8        4.35       11.92     11.98 o 
   9   4   8       24.13       21.18     13.10 o 
  10   4   8       38.71       33.15     14.10 o 
  11   4   8       31.84       27.33     20.57 o 
  12   4   8       15.41      -18.35     25.58 o 
  13   4   8      124.66      164.03     33.36 o 
 -15   5   8       31.40       21.69     36.14 o 
 -14   5   8      199.23      181.27     44.48 o 
 -13   5   8        2.07      -44.21     29.47 o 
 -12   5   8      366.58      431.49     53.94 o 
 -11   5   8       15.29       71.17     35.59 o 
 -10   5   8      484.52      541.58     55.60 o 
  -9   5   8       31.99       31.14     30.03 o 
  -8   5   8        0.36      -28.91     28.36 o 
  -7   5   8      209.69      206.85     38.92 o 
  -6   5   8      254.85      231.87     40.03 o 
  -5   5   8       12.86        2.78     25.58 o 
  -4   5   8     1873.37     1909.99     88.41 o 
  -3   5   8        5.99      -22.80     23.91 o 
  -2   5   8     1229.51     1286.67     72.84 o 
  -1   5   8       99.30      120.10     34.47 o 
   0   5   8      404.99      479.86     48.93 o 
   1   5   8     2248.65     2144.64     92.30 o 
   2   5   8       31.41       37.25     26.13 o 
   3   5   8       95.60      159.58     35.03 o 
   4   5   8      378.27      315.55     15.01 o 
   5   5   8       42.09       47.36     10.97 o 
   6   5   8      452.43      483.93     21.44 o 
   7   5   8       83.76       89.84     14.15 o 
   8   5   8      491.25      558.24     24.53 o 
   9   5   8      305.82      332.72     20.76 o 
  10   5   8       74.43      105.47     22.80 o 
  11   5   8      272.00      355.31     34.47 o 
 -12   6   8        0.47       -5.00     37.25 o 
 -11   6   8        7.75       30.58     36.14 o 
 -10   6   8      356.55      403.13     56.72 o 
  -9   6   8        2.24      -19.46     31.14 o 
  -8   6   8      658.28      652.79     64.50 o 
  -7   6   8       23.46      -22.24     32.81 o 
  -6   6   8       63.52      119.55     36.70 o 
  -5   6   8       40.28       52.82     35.59 o 
  -4   6   8      289.23      296.37     46.15 o 
  -3   6   8       74.15       51.16     33.92 o 
  -2   6   8       41.38       27.80     32.81 o 
  -1   6   8        4.08       33.36     30.58 o 
   0   6   8      490.50      532.13     56.72 o 
   1   6   8       57.07       29.47     32.81 o 
   2   6   8      490.70      507.66     55.60 o 
   3   6   8       79.01       82.29     35.59 o 
   4   6   8      109.04      136.38     20.29 o 
   5   6   8      361.84      377.91     27.88 o 
   6   6   8       88.16      149.40     26.13 o 
   7   6   8       27.56       36.95     29.19 o 
   8   6   8      302.77      314.07     29.76 o 
  -7   7   8        0.79       13.90     38.37 o 
  -6   7   8      103.24      127.89     43.37 o 
  -5   7   8        0.60      -16.13     33.36 o 
  -4   7   8      178.74      144.01     42.81 o 
  -3   7   8       51.26       67.28     36.70 o 
  -2   7   8      189.14      157.36     42.26 o 
  -1   7   8       15.26       60.61     39.48 o 
   0   7   8       25.52       55.05     37.81 o 
   1   7   8        4.36        6.67     33.92 o 
   2   7   8       53.54        3.89     35.03 o 
   3   7   8       15.54       15.57     34.47 o 
   4   7   8      148.20      102.31     40.03 o 
 -19   1   9       55.68       18.95     23.67 o 
 -18   1   9       62.44       65.08     16.07 o 
 -17   1   9       51.90       60.63     25.28 o 
 -16   1   9      206.44      222.45     17.46 o 
 -15   1   9      874.16      882.04     27.34 o 
 -14   1   9       69.83       91.21     17.58 o 
 -13   1   9       24.37       26.64     10.58 o 
 -12   1   9       19.08       28.52     10.33 o 
 -11   1   9       10.12       13.08     11.80 o 
 -10   1   9       50.81       46.29     10.79 o 
  -9   1   9      121.86      109.02     12.04 o 
  -8   1   9       66.61       49.72      9.98 o 
  -7   1   9     1040.61      997.12     25.35 o 
  -6   1   9      431.57      392.55     21.03 o 
  -5   1   9      916.36      970.94     30.94 o 
  -4   1   9      162.95      162.86     14.14 o 
  -3   1   9      498.86      548.03     25.30 o 
  -2   1   9     2254.35     2412.14     53.08 o 
  -1   1   9        4.01       -3.34      8.65 o 
   0   1   9      288.38      258.90     15.53 o 
   1   1   9      629.35      646.98     23.77 o 
   2   1   9       54.85       64.07      8.95 o 
   3   1   9      576.04      609.64     33.92 o 
   4   1   9      704.04      697.00     21.50 o 
   5   1   9      135.91      146.67     18.38 o 
   6   1   9     1542.63     1615.63     38.32 o 
   7   1   9      688.56      752.76     17.57 o 
   8   1   9      226.23      237.80     14.43 o 
   9   1   9      171.00      150.25     19.27 o 
  10   1   9        5.44        2.22     15.73 o 
  11   1   9        3.26      -14.46     22.80 o 
  12   1   9       44.42       40.59     26.13 o 
  13   1   9       93.05       94.53     30.58 o 
  14   1   9       19.48       36.14     31.14 o 
  15   1   9       74.23      102.31     34.47 o 
 -19   2   9      101.49       63.94     40.59 o 
 -18   2   9       17.76       52.82     37.25 o 
 -17   2   9        9.14      -10.18     16.16 o 
 -16   2   9       15.97       18.62     16.35 o 
 -15   2   9        1.50       -6.43     13.82 o 
 -14   2   9      173.11      181.06     14.71 o 
 -13   2   9     1095.57     1088.13     34.59 o 
 -12   2   9      281.88      280.96     15.05 o 
 -11   2   9     1220.24     1328.26     32.28 o 
 -10   2   9      246.12      232.06     14.64 o 
  -9   2   9     1008.19     1064.98     26.88 o 
  -8   2   9      223.92      239.23     15.50 o 
  -7   2   9      336.18      299.67     14.36 o 
  -6   2   9      511.62      497.23     15.31 o 
  -5   2   9       76.66       60.55      7.35 o 
  -4   2   9     1398.38     1391.62     44.26 o 
  -3   2   9     1238.61     1322.88     28.41 o 
  -2   2   9       27.70       21.08      8.13 o 
  -1   2   9     1906.27     2007.85     36.36 o 
   0   2   9     3204.29     3335.19     53.84 o 
   1   2   9     2855.95     2946.94     43.52 o 
   2   2   9     1869.69     1898.85     38.12 o 
   3   2   9       85.23      104.72      9.63 o 
   4   2   9      852.77      874.15     24.67 o 
   5   2   9      750.72      738.57     19.16 o 
   6   2   9      256.71      256.58     27.84 o 
   7   2   9      846.02      819.35     26.01 o 
   8   2   9      789.83      813.79     28.89 o 
   9   2   9      246.94      248.31     20.63 o 
  10   2   9      591.70      623.87     42.26 o 
  11   2   9      658.30      675.03     48.38 o 
  12   2   9      607.96      585.51     46.71 o 
  13   2   9      240.41      213.52     35.03 o 
  14   2   9      105.00      141.79     33.36 o 
 -16   3   9      103.69      156.04     25.73 o 
 -15   3   9      741.11      704.44     29.06 o 
 -14   3   9      147.01      171.77     17.82 o 
 -13   3   9       23.19       38.12     14.02 o 
 -12   3   9        4.50       -5.27     14.83 o 
 -11   3   9       67.61       43.22     15.04 o 
 -10   3   9       30.58       27.18     13.87 o 
  -9   3   9      409.90      372.31     21.69 o 
  -8   3   9       78.13       77.62     14.29 o 
  -7   3   9     1059.01     1082.62     26.76 o 
  -6   3   9     3352.29     3373.39     57.38 o 
  -5   3   9      996.18     1077.91     26.13 o 
  -4   3   9      720.30      715.00     19.45 o 
  -3   3   9      464.32      529.04     16.98 o 
  -2   3   9       97.34       96.85      9.18 o 
  -1   3   9       19.23       26.29      9.34 o 
   0   3   9      148.51      193.63     13.18 o 
   1   3   9      321.71      303.79     26.52 o 
   2   3   9      347.62      299.08     31.31 o 
   3   3   9     1407.65     1406.11     32.24 o 
   4   3   9     1653.89     1643.90     28.32 o 
   5   3   9     1771.21     1757.59     30.50 o 
   6   3   9      724.35      738.98     19.56 o 
   7   3   9     1170.52     1237.05     32.27 o 
   8   3   9      191.12      218.81     17.01 o 
   9   3   9        2.49        6.95     12.79 o 
  10   3   9       30.36       43.93     23.35 o 
  11   3   9        8.58       22.24     25.02 o 
  12   3   9       49.57       10.01     26.69 o 
  13   3   9      335.14      274.68     37.81 o 
 -16   4   9       16.89       10.56     32.25 o 
 -15   4   9       50.72       75.62     36.14 o 
 -14   4   9      102.91       72.19     23.04 o 
 -13   4   9      169.59      150.13     37.25 o 
 -12   4   9       36.66       42.26     29.47 o 
 -11   4   9      222.65      232.28     20.80 o 
 -10   4   9       19.82       -8.04     15.85 o 
  -9   4   9      365.42      362.51     22.74 o 
  -8   4   9     1132.77     1080.40     29.31 o 
  -7   4   9       27.84       12.53     10.53 o 
  -6   4   9     2155.82     1961.73     40.64 o 
  -5   4   9       55.98       40.82      9.99 o 
  -4   4   9       73.96       91.11     10.75 o 
  -3   4   9      167.24      149.93     11.79 o 
  -2   4   9      803.51      763.72     22.47 o 
  -1   4   9      907.58      822.91     25.42 o 
   0   4   9     1058.25      957.71     25.71 o 
   1   4   9      510.20      479.13     19.46 o 
   2   4   9        6.18       12.21     10.31 o 
   3   4   9        0.69      -17.71     12.23 o 
   4   4   9        5.84       19.28     13.57 o 
   5   4   9      124.48       93.04     23.91 o 
   6   4   9       65.80       18.11     15.36 o 
   7   4   9        5.47        9.73     15.57 o 
   8   4   9      658.80      621.90     30.72 o 
   9   4   9     1405.61     1331.90     44.74 o 
  10   4   9      123.25      111.76     27.80 o 
  11   4   9       22.40       10.01     26.69 o 
  12   4   9       32.90       -7.78     26.13 o 
 -14   5   9        5.71       41.15     36.70 o 
 -13   5   9       14.08      -22.24     30.58 o 
 -12   5   9        5.22       37.81     33.36 o 
 -11   5   9       11.35      -11.12     28.91 o 
 -10   5   9       56.50       46.71     33.92 o 
  -9   5   9       79.91       63.39     33.36 o 
  -8   5   9      194.49      137.90     37.25 o 
  -7   5   9       38.22       30.03     30.03 o 
  -6   5   9       32.08       52.82     30.03 o 
  -5   5   9       74.89      118.99     34.47 o 
  -4   5   9        1.42      -13.90     26.13 o 
  -3   5   9        0.50       11.68     28.36 o 
  -2   5   9       57.23       47.26     31.14 o 
  -1   5   9       10.25       22.80     27.25 o 
   0   5   9      153.35      146.24     36.70 o 
   1   5   9      622.97      493.76     50.60 o 
   3   5   9       56.53       60.01     16.96 o 
   4   5   9       33.03       26.76     12.33 o 
   5   5   9        2.53      -18.89     13.58 o 
   6   5   9        1.11        8.77     15.58 o 
   7   5   9        0.39       -9.20     20.85 o 
   8   5   9        6.55       -0.50     21.13 o 
   9   5   9        4.52      -25.99     21.41 o 
  10   5   9      253.77      230.30     24.98 o 
 -12   6   9       15.27       -8.34     37.25 o 
 -11   6   9        9.20        0.56     37.81 o 
 -10   6   9       58.09       50.60     37.25 o 
  -9   6   9        4.54       31.69     35.03 o 
  -8   6   9        7.12       15.01     33.92 o 
  -7   6   9      127.20      125.66     41.15 o 
  -6   6   9      204.83      172.93     42.26 o 
  -5   6   9       11.00       -2.78     31.14 o 
  -4   6   9       22.12       13.90     33.36 o 
  -3   6   9        4.23        0.00     30.58 o 
  -2   6   9       30.04       54.49     34.47 o 
  -1   6   9        0.22      -26.13     29.47 o 
   0   6   9       83.34      102.87     38.92 o 
   1   6   9       81.35       87.85     37.25 o 
   2   6   9       54.33       98.42     35.59 o 
   3   6   9       68.53       82.85     37.81 o 
   4   6   9      166.81      207.96     44.48 o 
   5   6   9      188.64      240.21     45.60 o 
   6   6   9       23.98       58.38     35.03 o 
   7   6   9        3.02       -7.23     35.59 o 
  -6   7   9       18.99       37.25     39.48 o 
  -5   7   9       80.91      109.54     43.37 o 
  -4   7   9       16.33       21.69     37.25 o 
  -3   7   9        5.32       37.81     37.25 o 
  -2   7   9      241.09      295.81     52.27 o 
  -1   7   9        4.82       31.69     36.14 o 
   0   7   9       69.68      109.54     41.70 o 
   1   7   9        0.05       63.39     41.15 o 
   2   7   9        1.37       40.59     38.92 o 
 -19   0  10       19.81       54.02     24.54 o 
 -18   0  10       55.71       79.57     23.74 o 
 -17   0  10       47.12       24.45     20.79 o 
 -16   0  10      798.63      757.08     39.32 o 
 -15   0  10      646.94      678.67     35.75 o 
 -14   0  10      810.24      792.80     65.33 o 
 -13   0  10     1254.14     1267.21     62.55 o 
 -12   0  10       22.07       12.24     14.93 o 
 -11   0  10        6.02       14.47     13.92 o 
 -10   0  10        5.05      -13.83     12.02 o 
  -9   0  10     3056.14     3147.18     98.97 o 
  -8   0  10     1066.00     1083.72     51.71 o 
  -7   0  10     3468.28     3285.63    101.20 o 
  -6   0  10     1029.69     1136.54     50.04 o 
  -5   0  10     4841.06     4760.24    134.01 o 
  -4   0  10      323.80      251.89     25.02 o 
  -3   0  10     5796.72     5599.30    152.35 o 
  -2   0  10     1304.08     1203.27     48.38 o 
  -1   0  10      557.07      588.84     33.36 o 
   0   0  10      225.94      169.59     20.57 o 
   1   0  10       19.85       13.34     15.01 o 
   2   0  10      184.20      219.08     22.80 o 
   3   0  10     2310.42     2368.17     77.85 o 
   4   0  10       51.14       52.82     18.35 o 
   5   0  10     3156.36     3253.38    100.09 o 
   6   0  10      266.77      268.48     17.35 o 
   7   0  10     2929.84     2856.60     60.88 o 
   8   0  10      977.96     1048.69     52.27 o 
   9   0  10      538.88      512.11     40.59 o 
  10   0  10      197.52      225.75     31.69 o 
  11   0  10      122.90       71.73     27.80 o 
  12   0  10       86.51       82.85     30.03 o 
  13   0  10      164.49      155.69     33.92 o 
  14   0  10       74.30       60.05     34.47 o 
 -19   1  10      165.40      162.09     28.34 o 
 -18   1  10      117.54      158.33     22.04 o 
 -17   1  10      211.16      200.80     18.33 o 
 -16   1  10      107.62      128.24     15.79 o 
 -15   1  10      278.17      303.77     18.96 o 
 -14   1  10      346.04      351.56     18.63 o 
 -13   1  10      140.32      159.98     15.25 o 
 -12   1  10      389.73      358.37     17.62 o 
 -11   1  10      562.25      587.22     33.54 o 
 -10   1  10      297.17      263.61     16.67 o 
  -9   1  10     2721.89     2652.66     73.87 o 
  -8   1  10       97.94       94.78     11.81 o 
  -7   1  10     3184.85     3186.90     99.53 o 
  -6   1  10      420.64      404.63     62.83 o 
  -5   1  10     2471.12     2519.25     57.58 o 
  -4   1  10       24.58       35.54     11.99 o 
  -3   1  10     1882.11     1940.15     53.38 o 
  -2   1  10     2744.17     2699.38     58.96 o 
  -1   1  10      266.68      217.21     15.92 o 
   0   1  10       26.40       52.68     28.64 o 
   1   1  10     3164.06     3228.65     92.58 o 
   2   1  10     1300.93     1215.25     34.59 o 
   3   1  10     2739.00     2755.84     60.53 o 
   4   1  10      437.05      413.57     43.88 o 
   5   1  10       36.46       45.25     12.24 o 
   6   1  10       11.14       11.99     10.23 o 
   7   1  10      174.32      163.01     17.15 o 
   8   1  10      132.57      127.70     13.21 o 
   9   1  10      701.95      692.97     58.66 o 
  10   1  10      328.58      266.12     30.58 o 
  11   1  10      570.02      481.99     35.86 o 
  12   1  10      454.00      429.93     30.06 o 
  13   1  10      152.74      153.47     35.03 o 
  14   1  10      264.54      303.19     29.67 o 
 -18   2  10      193.54      173.98     28.34 o 
 -17   2  10        0.76      -18.12     17.12 o 
 -16   2  10        2.91       16.80     16.67 o 
 -15   2  10      167.32      175.44     19.23 o 
 -14   2  10       27.28       19.72     11.88 o 
 -13   2  10      145.93      135.12     13.54 o 
 -12   2  10       25.68       21.34     11.74 o 
 -11   2  10      319.67      343.76     19.82 o 
 -10   2  10      100.39      112.99     12.65 o 
  -9   2  10       26.92       20.84      9.56 o 
  -8   2  10       86.26      106.17     18.34 o 
  -7   2  10      834.22      809.86     29.55 o 
  -6   2  10       83.22       86.05     10.39 o 
  -5   2  10      524.64      497.71     17.97 o 
  -4   2  10       21.80        4.22     18.91 o 
  -3   2  10      905.70      913.19     29.64 o 
  -2   2  10      221.30      269.45     14.22 o 
  -1   2  10      619.50      666.91     19.45 o 
   0   2  10       32.71       23.39     11.26 o 
   1   2  10      295.28      307.88     13.22 o 
   2   2  10        4.07        4.91      9.83 o 
   3   2  10     1078.13      988.76     27.16 o 
   4   2  10      387.89      350.14     17.71 o 
   5   2  10     1870.52     1739.25     38.15 o 
   6   2  10     1349.75     1372.69     33.81 o 
   7   2  10      534.71      517.98     21.69 o 
   8   2  10      385.54      406.72     20.16 o 
   9   2  10       83.73       69.89     19.25 o 
  10   2  10        6.90      -17.64     17.49 o 
  11   2  10      140.27      165.39     23.27 o 
  12   2  10        2.18      -21.86     19.22 o 
  13   2  10      191.06      206.12     26.34 o 
 -16   3  10      309.12      348.21     28.45 o 
 -15   3  10        6.29       -7.75     15.34 o 
 -14   3  10       80.41       80.04     16.26 o 
 -13   3  10       83.66       51.56     17.90 o 
 -12   3  10        2.91       -1.67     15.63 o 
 -11   3  10      158.77      150.78     18.60 o 
 -10   3  10      322.89      265.20     20.50 o 
  -9   3  10      109.64       97.28     15.89 o 
  -8   3  10      547.67      583.39     36.14 o 
  -7   3  10      145.90      129.81     15.89 o 
  -6   3  10      754.50      759.54     35.86 o 
  -5   3  10       16.03       17.55      9.75 o 
  -4   3  10      202.05      192.38     12.95 o 
  -3   3  10       31.60       24.06     10.27 o 
  -2   3  10      163.47      198.65     11.92 o 
  -1   3  10      613.92      600.39     30.31 o 
   0   3  10        3.46        9.33      9.87 o 
   1   3  10      107.82       78.66     12.14 o 
   2   3  10      415.07      469.37     14.53 o 
   3   3  10      136.57      147.34      9.54 o 
   4   3  10      300.55      351.37     24.22 o 
   5   3  10      319.21      335.66     14.54 o 
   6   3  10       76.14       48.73     13.29 o 
   7   3  10      578.77      611.45     24.69 o 
   8   3  10       71.49       66.36     14.20 o 
   9   3  10      295.30      273.05     22.94 o 
  10   3  10       61.57       47.26     26.13 o 
  11   3  10       40.85       45.04     27.25 o 
  12   3  10       34.92       56.72     30.58 o 
  13   3  10      169.04      265.23     39.48 o 
 -16   4  10        7.21        1.67     33.36 o 
 -15   4  10       35.68      -12.79     32.81 o 
 -14   4  10      318.07      294.93     31.09 o 
 -13   4  10       18.60        1.67     31.69 o 
 -12   4  10      795.59      783.36     35.26 o 
 -11   4  10       56.42       47.51     16.74 o 
 -10   4  10      134.19      139.54     23.08 o 
  -9   4  10       59.97       35.65     14.88 o 
  -8   4  10        3.81        0.96     13.21 o 
  -7   4  10      151.09      159.49     17.01 o 
  -6   4  10     1449.25     1448.55     50.08 o 
  -5   4  10      611.22      556.14     21.67 o 
  -4   4  10      969.75      979.20     26.68 o 
  -3   4  10       47.96       60.80     11.20 o 
  -2   4  10      979.19     1041.14     42.93 o 
  -1   4  10      155.11      182.29     14.15 o 
   0   4  10      182.12      202.87     14.63 o 
   1   4  10      643.13      659.61     65.06 o 
   2   4  10      116.98       78.03     21.69 o 
   3   4  10      285.87      232.46     20.98 o 
   4   4  10      156.14      162.79     19.32 o 
   5   4  10        8.41       16.67     15.61 o 
   6   4  10      332.19      384.56     25.47 o 
   7   4  10      132.57      142.48     20.57 o 
   8   4  10       95.03      124.15     20.70 o 
   9   4  10      197.01      287.14     26.69 o 
  10   4  10      563.83      552.70     43.37 o 
  11   4  10      349.51      336.96     37.81 o 
 -14   5  10       51.40       65.61     40.03 o 
 -13   5  10       58.44       81.18     38.37 o 
 -12   5  10       93.25      111.76     40.03 o 
 -11   5  10       16.76        5.00     34.47 o 
 -10   5  10      515.23      631.10     62.28 o 
  -9   5  10       15.28      -15.01     29.47 o 
  -8   5  10      862.64      791.24     67.28 o 
  -7   5  10       56.60       69.50     35.59 o 
  -6   5  10      338.45      395.34     50.60 o 
  -5   5  10        3.60       16.13     27.25 o 
  -4   5  10       10.08      -11.12     26.69 o 
  -3   5  10       17.40       86.74     32.25 o 
  -2   5  10      126.33      100.64     33.92 o 
  -1   5  10        7.97        2.22     30.03 o 
   0   5  10     1621.27     1653.10     83.41 o 
   1   5  10       22.43       19.92      9.51 o 
   2   5  10       75.69      137.10     38.92 o 
   3   5  10      421.50      407.06     40.59 o 
   4   5  10      361.07      379.63     23.37 o 
   5   5  10      388.73      439.27     26.32 o 
   6   5  10       10.56        7.98     16.84 o 
   7   5  10       35.91       53.46     18.30 o 
   8   5  10       62.68       69.22     19.32 o 
   9   5  10       18.28       49.54     20.57 o 
 -11   6  10        2.31       11.68     38.92 o 
 -10   6  10        8.78       50.04     39.48 o 
  -9   6  10       15.08       28.91     36.14 o 
  -8   6  10       45.53       94.53     39.48 o 
  -7   6  10        6.22       -4.45     36.14 o 
  -6   6  10      264.94      285.80     51.71 o 
  -5   6  10      202.93      187.94     47.82 o 
  -4   6  10      341.58      323.61     50.60 o 
  -3   6  10        9.21       -1.11     31.14 o 
  -2   6  10      308.36      318.61     49.49 o 
  -1   6  10        4.43       -6.67     31.14 o 
   0   6  10       20.45       43.37     34.47 o 
   1   6  10        2.12       22.80     33.36 o 
   2   6  10      135.38      113.43     37.81 o 
   3   6  10        7.94       10.01     32.25 o 
   4   6  10      346.46      295.26     48.38 o 
   5   6  10       53.93       63.94     36.14 o 
   6   6  10      195.14      270.79     48.38 o 
  -3   7  10       12.84      -12.23     35.59 o 
  -2   7  10       19.64       61.72     42.26 o 
  -1   7  10       10.47      -32.25     36.70 o 
 -19   1  11       31.19       28.73     26.66 o 
 -18   1  11      123.56       67.82     21.12 o 
 -17   1  11       49.04       55.41     15.96 o 
 -16   1  11      370.17      362.17     21.39 o 
 -15   1  11        8.27        9.43     12.93 o 
 -14   1  11        2.44       16.41     12.46 o 
 -13   1  11      222.92      212.56     16.90 o 
 -12   1  11      105.59       86.39     12.50 o 
 -11   1  11      303.10      264.36     18.35 o 
 -10   1  11      244.89      266.71     25.51 o 
  -9   1  11      237.68      220.09     30.78 o 
  -8   1  11        5.01      -11.34      9.79 o 
  -7   1  11       13.58       12.59     13.17 o 
  -6   1  11        1.13       18.35     18.91 o 
  -5   1  11      345.06      333.46     20.79 o 
  -4   1  11      227.94      216.81     18.07 o 
  -3   1  11     1578.95     1640.20     43.84 o 
  -2   1  11      312.64      283.54     21.96 o 
  -1   1  11        7.71       13.31     11.59 o 
   0   1  11      788.67      774.46     41.15 o 
   1   1  11      849.92      836.91     30.08 o 
   2   1  11      504.01      453.07     25.86 o 
   3   1  11      128.85      108.18     15.53 o 
   4   1  11        4.59      -11.36     11.48 o 
   5   1  11      156.07      139.24     14.49 o 
   6   1  11      206.54      227.40     19.40 o 
   7   1  11        3.02      -12.81     11.02 o 
   8   1  11      341.99      352.52     25.34 o 
   9   1  11      144.41      141.40     20.84 o 
  10   1  11       21.48       37.21     19.39 o 
  11   1  11      305.50      291.74     26.70 o 
  12   1  11      203.07      212.61     25.34 o 
  13   1  11       41.88       60.10     30.86 o 
 -18   2  11       18.90       23.22     24.46 o 
 -17   2  11       68.98       52.57     23.91 o 
 -16   2  11       91.46      117.46     20.21 o 
 -15   2  11      149.74      134.28     19.19 o 
 -14   2  11       31.33       33.38     25.29 o 
 -13   2  11       54.72       30.98     11.62 o 
 -12   2  11       65.52       50.54     13.17 o 
 -11   2  11      299.61      282.91     17.99 o 
 -10   2  11        5.40       15.21     11.62 o 
  -9   2  11      758.71      759.09     25.20 o 
  -8   2  11      283.18      277.07     16.17 o 
  -7   2  11     1277.87     1235.02     62.79 o 
  -6   2  11     2403.39     2353.27     56.46 o 
  -5   2  11     1198.21     1174.71     33.33 o 
  -4   2  11       43.80       24.74     14.74 o 
  -3   2  11        1.92       12.08     11.78 o 
  -2   2  11       72.72       57.66     13.06 o 
  -1   2  11      192.41      194.08     16.51 o 
   0   2  11      435.27      436.92     22.80 o 
   1   2  11       87.98       94.49     12.70 o 
   2   2  11      512.10      490.21     20.99 o 
   3   2  11     3619.54     3638.59     64.46 o 
   4   2  11     2584.12     2667.32     51.65 o 
   5   2  11       32.30       30.49     12.93 o 
   6   2  11        9.40        0.18     11.25 o 
   7   2  11      721.83      727.61     27.03 o 
   8   2  11      219.42      215.79     27.80 o 
   9   2  11       11.66       -8.96     17.49 o 
  10   2  11       95.11      109.08     22.02 o 
  11   2  11       55.16       53.50     20.64 o 
  12   2  11      196.20      208.11     26.13 o 
  13   2  11      181.11      215.82     31.42 o 
 -17   3  11        9.22       22.24     29.47 o 
 -16   3  11       48.05       59.02     21.69 o 
 -15   3  11       68.23       85.27     23.54 o 
 -14   3  11       16.21       39.90     15.83 o 
 -13   3  11      496.07      479.56     32.53 o 
 -12   3  11      574.39      561.88     30.59 o 
 -11   3  11      311.91      307.53     24.19 o 
 -10   3  11        9.36       -1.01     15.09 o 
  -9   3  11       28.01       38.92     21.96 o 
  -8   3  11      148.39      136.73     34.20 o 
  -7   3  11      348.06      348.83     21.92 o 
  -6   3  11      116.40      121.94     10.97 o 
  -5   3  11       17.33       19.04     13.21 o 
  -4   3  11     3717.46     3369.03    123.44 o 
  -3   3  11     1945.60     1907.43     41.35 o 
  -2   3  11      641.82      643.20     31.86 o 
  -1   3  11      472.37      510.92     14.19 o 
   0   3  11      494.13      517.16     27.93 o 
   1   3  11      230.22      252.33     12.36 o 
   2   3  11      129.75      131.35     16.25 o 
   3   3  11        0.81        8.64     16.45 o 
   4   3  11      164.85      139.62     21.64 o 
   5   3  11      254.03      277.13     18.67 o 
   6   3  11      310.03      282.75     18.98 o 
   7   3  11      668.79      681.02     29.85 o 
   8   3  11      278.39      311.93     20.76 o 
   9   3  11      372.10      408.69     38.92 o 
  10   3  11      355.74      352.53     38.92 o 
  11   3  11      178.92      215.74     35.59 o 
  12   3  11        2.89       17.79     29.47 o 
 -16   4  11       30.11       15.01     36.14 o 
 -15   4  11        6.70       17.79     32.81 o 
 -14   4  11       85.38       93.03     21.70 o 
 -13   4  11        0.25       25.02     20.57 o 
 -12   4  11       43.07       61.33     18.69 o 
 -11   4  11       58.25       47.00     47.26 o 
 -10   4  11      385.63      341.27     24.58 o 
  -9   4  11      338.43      336.67     24.10 o 
  -8   4  11       58.12       59.82     16.31 o 
  -7   4  11       79.53      111.19     16.88 o 
  -6   4  11      339.04      344.94     32.53 o 
  -5   4  11      103.25      116.74     16.51 o 
  -4   4  11       22.90       26.23     19.74 o 
  -3   4  11       28.88       34.98     30.30 o 
  -2   4  11      184.49      133.65     33.36 o 
  -1   4  11       34.95       43.58     19.46 o 
   0   4  11      361.98      312.94     25.86 o 
   1   4  11      573.69      517.41     34.20 o 
   2   4  11      357.16      339.67     24.48 o 
   3   4  11      628.15      544.40     30.32 o 
   4   4  11      135.93      153.08     25.58 o 
   5   4  11       15.13       13.31     18.63 o 
   6   4  11       30.89       59.43     18.30 o 
   7   4  11       39.18       28.61     18.57 o 
   8   4  11      137.39      106.97     20.81 o 
   9   4  11       73.97       93.41     28.91 o 
  10   4  11       72.38       45.60     28.91 o 
 -13   5  11        0.17       -3.34     36.14 o 
 -12   5  11       14.51      -12.79     36.70 o 
 -11   5  11        5.19       -2.22     32.81 o 
 -10   5  11       16.31        0.00     34.47 o 
  -9   5  11        1.20      -15.57     32.81 o 
  -8   5  11      206.42      191.28     42.81 o 
  -7   5  11       93.18       84.50     28.91 o 
  -6   5  11       31.53       43.38     20.30 o 
  -5   5  11        3.31        6.90     50.88 o 
  -4   5  11      104.03       81.59     10.10 o 
  -3   5  11      171.65      166.86     20.57 o 
  -2   5  11        2.34        5.81      9.54 o 
  -1   5  11        0.04        4.26      9.94 o 
   0   5  11        8.28       11.92     12.23 o 
   1   5  11        3.25       -1.48     12.79 o 
   2   5  11      118.29      129.50     16.96 o 
   3   5  11       40.25       28.77     20.85 o 
   4   5  11       48.97       43.22     17.52 o 
   5   5  11      308.91      325.02     30.03 o 
   6   5  11      335.86      344.20     26.93 o 
   7   5  11        1.42       -2.07     18.31 o 
   8   5  11        8.50      -17.28     18.57 o 
 -10   6  11        5.36       12.23     39.48 o 
  -9   6  11       33.66       85.63     42.81 o 
  -8   6  11        0.94       10.01     37.81 o 
  -7   6  11       25.18       -8.34     33.92 o 
  -6   6  11       22.54       11.12     35.59 o 
  -5   6  11       63.34       89.52     38.37 o 
  -4   6  11       88.76       93.41     41.70 o 
  -3   6  11        5.18       61.72     40.03 o 
  -2   6  11       46.03       39.48     38.92 o 
  -1   6  11       64.77       76.73     38.92 o 
   0   6  11       19.41       26.69     37.25 o 
   1   6  11        0.68        1.11     33.36 o 
   2   6  11       11.36       -1.11     33.92 o 
   3   6  11        3.27        3.89     33.36 o 
   4   6  11       68.10       42.81     36.14 o 
   5   6  11       17.95       63.94     40.03 o 
 -18   0  12        3.20       12.82     23.64 o 
 -17   0  12      144.63      152.62     26.33 o 
 -16   0  12      160.73      210.64     26.93 o 
 -15   0  12        2.71      -13.21     18.99 o 
 -14   0  12      691.86      727.76     43.09 o 
 -13   0  12        4.42        8.30     19.18 o 
 -12   0  12      407.23      392.82     31.14 o 
 -11   0  12      739.41      791.66     34.57 o 
 -10   0  12      553.59      636.11     44.48 o 
  -9   0  12      962.96      985.30     54.49 o 
  -8   0  12      207.02      161.25     27.80 o 
  -7   0  12     2198.84     2215.26     80.63 o 
  -6   0  12      603.29      540.47     38.92 o 
  -5   0  12      160.02      147.35     25.58 o 
  -4   0  12      223.43      227.98     27.80 o 
  -3   0  12     1177.39     1228.84     53.94 o 
  -2   0  12      390.18      408.13     32.81 o 
  -1   0  12     4270.38     4349.33    126.22 o 
   0   0  12      388.73      392.56     31.69 o 
   1   0  12     1902.13     2044.55     72.28 o 
   2   0  12      530.52      524.34     36.70 o 
   3   0  12      871.73      880.21     45.60 o 
   4   0  12        6.53        6.67     20.02 o 
   5   0  12       65.39       64.50     23.91 o 
   6   0  12        9.42       12.05     22.24 o 
   7   0  12      736.42      745.09     47.82 o 
   8   0  12      125.51      126.22     30.03 o 
   9   0  12      537.01      567.71     45.60 o 
  10   0  12      243.95      237.98     38.37 o 
  11   0  12      697.47      705.61     54.49 o 
  12   0  12      141.61      148.46     36.14 o 
 -18   1  12      285.39      318.69     59.77 o 
 -17   1  12       54.24       32.92     19.06 o 
 -16   1  12      145.07      123.39     16.95 o 
 -15   1  12       89.69      109.45     15.90 o 
 -14   1  12        4.76        0.22     12.76 o 
 -13   1  12      320.71      341.72     19.15 o 
 -12   1  12      134.06      136.77     14.93 o 
 -11   1  12      156.18      155.98     16.61 o 
 -10   1  12      486.14      479.92     22.76 o 
  -9   1  12        2.98       -1.73     11.36 o 
  -8   1  12      979.65     1028.27     38.65 o 
  -7   1  12      335.43      359.48     23.97 o 
  -6   1  12      265.43      267.26     21.03 o 
  -5   1  12     2586.85     2582.11     60.88 o 
  -4   1  12       10.26       17.99     13.85 o 
  -3   1  12     1250.78     1218.35     38.51 o 
  -2   1  12        3.96      -17.69     11.80 o 
  -1   1  12      228.25      207.72     17.89 o 
   0   1  12       59.94       47.14     14.48 o 
   1   1  12      663.17      689.84     30.03 o 
   2   1  12      174.70      170.40     18.09 o 
   3   1  12     1298.69     1292.46     39.51 o 
   4   1  12      149.41      129.72     14.97 o 
   5   1  12     1891.85     1845.36     41.27 o 
   6   1  12      123.65      150.75     15.78 o 
   7   1  12      760.33      700.79     33.02 o 
   8   1  12        5.01       -5.26     21.69 o 
   9   1  12        6.36       -2.79     18.92 o 
  10   1  12       23.35       -0.39     24.47 o 
  11   1  12       32.12       53.00     21.80 o 
  12   1  12        6.62        9.81     21.92 o 
 -18   2  12       94.52      117.22     28.45 o 
 -17   2  12      138.28      126.74     26.28 o 
 -16   2  12       85.69       98.99     26.73 o 
 -15   2  12        5.82       -0.22     16.54 o 
 -14   2  12      161.58      182.00     20.55 o 
 -13   2  12        5.76       -4.15     18.43 o 
 -12   2  12       22.07       27.43     13.14 o 
 -11   2  12      249.01      267.45     18.10 o 
 -10   2  12       24.75       24.76     12.05 o 
  -9   2  12      278.16      271.29     26.59 o 
  -8   2  12      122.91      125.94     14.48 o 
  -7   2  12      315.45      292.76     22.22 o 
  -6   2  12      276.29      278.13     16.60 o 
  -5   2  12        5.41       -4.31     21.13 o 
  -4   2  12      870.71      781.11     31.26 o 
  -3   2  12      187.15      155.27     17.07 o 
  -2   2  12       22.13        7.66     12.74 o 
  -1   2  12      509.21      448.32     23.97 o 
   0   2  12       43.44       49.18     14.93 o 
   1   2  12      546.58      501.92     25.64 o 
   2   2  12       14.20        3.29     12.25 o 
   3   2  12      112.02      134.40     15.27 o 
   4   2  12      486.81      467.51     28.54 o 
   5   2  12       12.76       -1.35     12.61 o 
   6   2  12        2.84        7.07     12.70 o 
   7   2  12      816.83      783.32     28.40 o 
   8   2  12       19.15       10.80     18.60 o 
   9   2  12      257.43      235.40     25.55 o 
  10   2  12        4.35       -1.30     20.57 o 
  11   2  12       41.66       38.61     22.94 o 
  12   2  12       46.51       21.04     23.19 o 
 -17   3  12        4.97      -31.14     27.80 o 
 -16   3  12        3.95       -3.34     28.36 o 
 -15   3  12        3.82       -5.78     20.16 o 
 -14   3  12      140.50      134.23     22.58 o 
 -13   3  12       79.91       77.84     19.90 o 
 -12   3  12      306.56      326.78     40.03 o 
 -11   3  12       87.91       97.26     19.55 o 
 -10   3  12        5.58      -24.43     16.29 o 
  -9   3  12      149.76      130.45     22.80 o 
  -8   3  12     1325.96     1306.04     41.01 o 
  -7   3  12       61.25       64.59     16.57 o 
  -6   3  12     2867.54     2871.02    208.79 o 
  -5   3  12       45.16       24.42     19.46 o 
  -4   3  12      246.55      182.21     10.60 o 
  -3   3  12        1.14        5.95      6.55 o 
  -2   3  12     1072.41     1050.26     29.53 o 
  -1   3  12      206.80      185.83     14.40 o 
   0   3  12      110.28      113.91      9.73 o 
   1   3  12      219.37      193.79     16.90 o 
   2   3  12      143.63      147.96     15.90 o 
   3   3  12      185.11      147.37     15.96 o 
   4   3  12      171.44      205.30     17.56 o 
   5   3  12       19.11       15.72     13.58 o 
   6   3  12      163.78      170.42     17.95 o 
   7   3  12       26.07        5.48     14.57 o 
   8   3  12      162.92      193.50     32.25 o 
   9   3  12      174.61      220.19     33.92 o 
  10   3  12       57.80       75.07     30.58 o 
  11   3  12      113.74       73.40     30.58 o 
 -15   4  12       58.50       35.15     21.63 o 
 -14   4  12        1.23       -2.55     18.82 o 
 -13   4  12       70.58       53.12     20.87 o 
 -12   4  12       67.15       69.45     20.29 o 
 -11   4  12       58.95       37.29     18.18 o 
 -10   4  12      272.63      280.89     31.42 o 
  -9   4  12        1.94       16.02     16.38 o 
  -8   4  12     1285.00     1262.70     42.84 o 
  -7   4  12        1.22       -3.12     15.07 o 
  -6   4  12      252.76      196.93     20.53 o 
  -5   4  12       32.12       18.38     15.15 o 
  -4   4  12       52.00       42.56     15.58 o 
  -3   4  12        7.63       13.06     14.81 o 
  -2   4  12       80.92       92.19     18.09 o 
  -1   4  12        2.33        0.44     14.80 o 
   0   4  12     1026.73     1037.24     38.41 o 
   1   4  12      191.22      229.43     22.51 o 
   2   4  12      446.43      561.10     93.69 o 
   3   4  12      171.92      201.96     22.16 o 
   4   4  12      150.08      192.87     22.80 o 
   5   4  12      128.26      118.58     25.86 o 
   6   4  12       48.85       53.19     19.47 o 
   7   4  12       23.47       36.00     26.97 o 
   8   4  12        5.69      -34.47     23.91 o 
   9   4  12        1.16       29.47     29.47 o 
 -13   5  12        0.39       74.51     40.59 o 
 -12   5  12      279.37      314.72     55.05 o 
 -11   5  12      133.40      106.20     40.59 o 
 -10   5  12        0.10      -18.35     34.47 o 
  -9   5  12        4.71       17.94     18.35 o 
  -8   5  12      180.46      168.49     17.64 o 
  -7   5  12       38.18       46.37     14.23 o 
  -6   5  12      144.81      145.02     42.81 o 
  -5   5  12       36.94       61.11     13.27 o 
  -4   5  12      429.64      451.67     40.03 o 
  -3   5  12      100.37      125.46     14.76 o 
  -2   5  12      432.20      476.52     23.97 o 
  -1   5  12       27.51       30.47     13.80 o 
   0   5  12      131.92       70.05     15.06 o 
   1   5  12        0.48        0.19     14.92 o 
   2   5  12      135.72      134.02     19.13 o 
   3   5  12        2.66       -4.39     16.24 o 
   4   5  12      511.78      552.85     31.41 o 
   5   5  12      117.21      184.39     23.32 o 
   6   5  12      486.57      536.78     32.71 o 
   7   5  12       63.31       65.10     21.99 o 
  -9   6  12       43.02       41.70     38.37 o 
  -8   6  12      112.98      147.35     47.82 o 
  -7   6  12        0.23      -18.91     34.47 o 
  -6   6  12        0.05        5.00     36.14 o 
  -5   6  12       82.31      102.31     41.15 o 
  -4   6  12        1.01      -19.46     33.92 o 
  -3   6  12       67.04       63.39     42.26 o 
  -2   6  12      102.47      122.88     42.26 o 
  -1   6  12       73.22       30.58     37.81 o 
   0   6  12      416.17      425.93     57.27 o 
   1   6  12        4.77      -24.47     35.03 o 
   2   6  12       99.67      114.54     43.93 o 
   3   6  12        8.26      -25.58     33.36 o 
 -18   1  13       48.64       12.46     26.14 o 
 -17   1  13        9.34       -7.95     18.65 o 
 -16   1  13       19.50       13.38     15.44 o 
 -15   1  13       10.75       -8.44     13.53 o 
 -14   1  13       34.62       28.64     13.71 o 
 -13   1  13      118.09      134.97     15.42 o 
 -12   1  13       13.50       12.52     14.29 o 
 -11   1  13       11.77        0.33     13.50 o 
 -10   1  13      177.93      212.70     18.45 o 
  -9   1  13      433.99      437.89     36.76 o 
  -8   1  13       81.66       76.09     23.08 o 
  -7   1  13      137.84      166.37     20.01 o 
  -6   1  13      134.14      127.34     20.02 o 
  -5   1  13       18.42       19.05     15.13 o 
  -4   1  13      137.16      152.72     18.92 o 
  -3   1  13      132.76      128.23     17.68 o 
  -2   1  13        9.18       23.91     14.55 o 
  -1   1  13       73.81       92.59     19.18 o 
   0   1  13      270.07      235.27     20.45 o 
   1   1  13      288.08      307.05     22.58 o 
   2   1  13        9.23        4.73     14.74 o 
   3   1  13      188.46      225.24     21.01 o 
   4   1  13     1275.21     1296.50     34.56 o 
   5   1  13      100.67      145.83     33.06 o 
   6   1  13        4.50        0.67     12.78 o 
   7   1  13       18.73       28.74     19.85 o 
   8   1  13        1.21       -4.83     18.67 o 
   9   1  13       13.66        0.15     20.50 o 
  10   1  13       65.01       58.81     22.40 o 
  11   1  13      104.63      134.95     25.16 o 
 -17   2  13       10.99        4.22     24.78 o 
 -16   2  13      339.97      367.69     33.80 o 
 -15   2  13      534.84      561.70     29.85 o 
 -14   2  13       21.93       -1.41     16.47 o 
 -13   2  13       26.82      -13.86     19.47 o 
 -12   2  13       52.00       61.89     20.74 o 
 -11   2  13       89.36      116.27     15.37 o 
 -10   2  13       26.54       28.29     12.63 o 
  -9   2  13       47.94       55.00     13.20 o 
  -8   2  13        6.66       17.52     11.82 o 
  -7   2  13      945.86      896.81     27.90 o 
  -6   2  13      202.56      199.14     16.03 o 
  -5   2  13      247.55      218.24     20.62 o 
  -4   2  13      803.98      799.43     33.21 o 
  -3   2  13      204.83      235.69     20.64 o 
  -2   2  13      283.62      274.67     21.62 o 
  -1   2  13      518.15      568.78     54.77 o 
   0   2  13      544.34      606.55     29.27 o 
   1   2  13      148.26      158.86     26.17 o 
   2   2  13       62.44       53.22     13.73 o 
   3   2  13      119.80      101.70     15.08 o 
   4   2  13      306.64      303.76     20.35 o 
   5   2  13      109.93      127.20     16.22 o 
   6   2  13      378.19      405.34     32.77 o 
   7   2  13      341.35      334.26     26.70 o 
   8   2  13      503.17      548.41     62.83 o 
   9   2  13      133.40      148.28     24.34 o 
  10   2  13      143.55      167.58     26.73 o 
  11   2  13       79.52       85.92     25.36 o 
 -16   3  13       33.96       52.27     32.25 o 
 -15   3  13       15.21       11.68     28.36 o 
 -14   3  13       24.42        9.33     20.42 o 
 -13   3  13      112.08       81.65     22.55 o 
 -12   3  13       57.68       57.44     20.57 o 
 -11   3  13       19.81        4.86     18.17 o 
 -10   3  13      132.99      136.73     20.42 o 
  -9   3  13     1497.89     1435.54     75.62 o 
  -8   3  13      623.67      665.88     50.04 o 
  -7   3  13      160.42      146.84     19.87 o 
  -6   3  13      109.52      110.88     18.57 o 
  -5   3  13       12.40       -6.96     14.71 o 
  -4   3  13       21.07       60.41     16.71 o 
  -3   3  13        2.33       -2.78     14.15 o 
  -2   3  13       60.66       47.16     14.28 o 
  -1   3  13      414.51      412.45     34.31 o 
   0   3  13     1257.55     1237.28     46.63 o 
   1   3  13      419.78      412.60     30.93 o 
   2   3  13      300.22      284.94     20.23 o 
   3   3  13      441.48      494.77     24.35 o 
   4   3  13       47.40       82.12     16.27 o 
   5   3  13      133.07      159.79     18.51 o 
   6   3  13       44.45       55.08     16.00 o 
   7   3  13        4.13       -0.56     25.58 o 
   8   3  13       50.77       17.24     27.80 o 
   9   3  13      138.83      156.80     34.47 o 
  10   3  13      206.55      202.40     37.25 o 
 -14   4  13       39.90       41.84     22.51 o 
 -13   4  13      104.83      122.64     23.03 o 
 -12   4  13       10.08       42.86     19.20 o 
 -11   4  13        4.61       11.02     17.90 o 
 -10   4  13        6.61       41.06     37.25 o 
  -9   4  13       29.23        1.34     17.51 o 
  -8   4  13      118.96      129.98     20.63 o 
  -7   4  13       97.18       93.24     31.42 o 
  -6   4  13      169.48      124.01     47.54 o 
  -5   4  13      168.67      147.61     35.31 o 
  -4   4  13      138.79      108.33     19.62 o 
  -3   4  13       68.09       86.72     18.60 o 
  -2   4  13      431.96      418.28     27.70 o 
  -1   4  13        1.35        6.01     16.56 o 
   0   4  13      371.53      342.71     34.20 o 
   1   4  13        0.89       12.15     17.35 o 
   2   4  13       35.24       29.40     18.21 o 
   3   4  13       67.48       56.87     19.73 o 
   4   4  13      181.67      178.36     23.50 o 
   5   4  13      240.11      248.08     26.31 o 
   6   4  13      348.55      318.35     49.21 o 
   7   4  13       75.49      106.76     30.58 o 
   8   4  13       23.65       71.73     30.58 o 
 -12   5  13       53.17       68.95     39.48 o 
 -10   5  13       52.58       66.75     17.95 o 
  -9   5  13       10.43       25.54     16.31 o 
  -8   5  13        0.88       24.47     15.42 o 
  -7   5  13        2.35        8.38     23.08 o 
  -6   5  13       45.65       46.53     15.22 o 
  -5   5  13       30.61        9.43     26.41 o 
  -4   5  13       54.15       36.69     14.69 o 
  -3   5  13       53.58       58.15     15.10 o 
  -2   5  13      152.61      105.62     17.05 o 
  -1   5  13      156.77      146.28     31.42 o 
   0   5  13       43.75       47.36     16.51 o 
   1   5  13        1.79        5.41     16.58 o 
   2   5  13        0.19       -3.43     17.17 o 
   3   5  13        2.72       14.14     18.52 o 
   4   5  13      153.48      168.07     58.94 o 
   5   5  13       57.62       99.03     22.62 o 
  -7   6  13        7.19      114.54     46.15 o 
  -6   6  13        9.60       -6.67     38.37 o 
  -5   6  13        1.66      -32.25     33.92 o 
  -4   6  13        2.14       -7.23     33.92 o 
  -3   6  13       40.77       81.74     41.15 o 
  -2   6  13       58.70      117.88     43.37 o 
  -1   6  13        6.23       65.61     41.70 o 
   0   6  13       66.20       91.19     43.93 o 
 -17   0  14        1.52      -32.45     21.85 o 
 -16   0  14       78.75      100.09     25.02 o 
 -15   0  14      127.91      133.70     25.52 o 
 -14   0  14       59.91       34.19     20.90 o 
 -13   0  14      137.97      114.09     29.47 o 
 -12   0  14      165.05      174.23     23.74 o 
 -11   0  14      102.37      129.00     33.36 o 
 -10   0  14     1437.30     1556.35     72.28 o 
  -9   0  14      136.66       91.19     27.80 o 
  -8   0  14      684.37      737.86     48.93 o 
  -7   0  14      236.92      269.68     33.92 o 
  -6   0  14      404.75      454.28     40.59 o 
  -5   0  14     3125.22     3165.52    105.09 o 
  -4   0  14      489.99      420.36     37.25 o 
  -3   0  14      186.24      167.37     28.36 o 
  -2   0  14       23.85      -26.69     20.57 o 
  -1   0  14      219.41      185.72     28.91 o 
   0   0  14       12.28       42.26     22.80 o 
   1   0  14     1549.31     1494.07     64.50 o 
   2   0  14      275.65      294.14     33.92 o 
   3   0  14     2044.89     2281.98     85.63 o 
   4   0  14      138.74      127.89     29.47 o 
   5   0  14       78.28       88.41     27.80 o 
   6   0  14       19.17       36.14     27.25 o 
   7   0  14      425.82      429.26     42.81 o 
   8   0  14        2.20       -5.56     30.03 o 
   9   0  14        2.76       -3.89     28.36 o 
  10   0  14        0.90        1.67     32.81 o 
 -17   1  14       42.85       31.77     40.59 o 
 -16   1  14      310.28      325.46     26.86 o 
 -15   1  14        1.64       -4.78     14.57 o 
 -14   1  14      472.59      476.14     23.50 o 
 -13   1  14       71.52       92.48     15.29 o 
 -12   1  14        4.41        4.20     18.03 o 
 -11   1  14      199.24      201.50     19.00 o 
 -10   1  14      109.66      121.49     16.65 o 
  -9   1  14      610.98      603.12     28.14 o 
  -8   1  14      487.60      494.33     29.88 o 
  -7   1  14       65.59       63.55     18.07 o 
  -6   1  14     1003.60      952.76     43.09 o 
  -5   1  14       43.07       10.58     16.23 o 
  -4   1  14      362.43      365.68     25.55 o 
  -3   1  14      590.23      501.90     39.48 o 
  -2   1  14       82.97      100.65     18.67 o 
  -1   1  14      972.82      972.08     36.37 o 
   0   1  14        5.20      -14.46     15.33 o 
   1   1  14     1215.91     1282.42     42.06 o 
   2   1  14        0.18      -13.69     16.28 o 
   3   1  14      303.46      264.00     23.97 o 
   4   1  14      487.12      463.09     24.07 o 
   5   1  14       96.58      115.96     16.83 o 
   6   1  14        4.02      -14.36     18.03 o 
   7   1  14      706.64      759.49     36.93 o 
   8   1  14      212.70      205.21     40.59 o 
   9   1  14      247.25      313.27     29.10 o 
  10   1  14       61.05       42.20     24.18 o 
 -16   2  14        9.46       15.53     24.85 o 
 -15   2  14        8.62       12.12     22.55 o 
 -14   2  14       27.33       21.42     18.00 o 
 -13   2  14       43.67       43.86     23.04 o 
 -12   2  14      427.27      425.74     31.03 o 
 -11   2  14       24.65      -11.25     17.97 o 
 -10   2  14      113.79       89.16     15.83 o 
  -9   2  14       68.87       72.51     14.32 o 
  -8   2  14       62.05       65.45     13.81 o 
  -7   2  14        4.06       -1.39     12.11 o 
  -6   2  14      140.88      126.27     32.25 o 
  -5   2  14      221.23      196.58     21.30 o 
  -4   2  14      281.03      258.77     23.11 o 
  -3   2  14       56.50       61.30     17.49 o 
  -2   2  14      242.61      257.66     23.35 o 
  -1   2  14      112.85       69.20     18.07 o 
   0   2  14      133.41      134.98     20.22 o 
   1   2  14      230.31      190.10     18.04 o 
   2   2  14       49.37       26.50     14.03 o 
   3   2  14      110.09      103.85     23.30 o 
   4   2  14       77.55      102.07     16.88 o 
   5   2  14      444.19      409.26     24.24 o 
   6   2  14       58.95       66.03     21.96 o 
   7   2  14        3.85        8.18     20.02 o 
   8   2  14       10.05        3.29     21.36 o 
   9   2  14       97.84       83.83     23.33 o 
 -15   3  14       11.16        5.56     28.91 o 
 -14   3  14        0.87      -31.06     20.70 o 
 -13   3  14       45.67       36.82     21.24 o 
 -12   3  14        5.37      -10.72     20.17 o 
 -11   3  14       36.98        9.22     19.47 o 
 -10   3  14      380.54      387.80     28.31 o 
  -9   3  14       71.23       38.04     19.46 o 
  -8   3  14       84.61       45.19     18.63 o 
  -7   3  14      218.02      233.04     22.98 o 
  -6   3  14      129.22      112.69     19.78 o 
  -5   3  14       44.68       37.10     17.33 o 
  -4   3  14       34.22       15.33     16.69 o 
  -3   3  14       10.56        8.67     16.06 o 
  -2   3  14       78.15       76.81     15.49 o 
  -1   3  14       23.01       15.11     14.37 o 
   0   3  14      285.75      317.81     21.38 o 
   1   3  14        3.81       -6.34     14.37 o 
   2   3  14      360.21      399.36     28.99 o 
   3   3  14       18.23       37.94     15.52 o 
   4   3  14       50.82       73.14     16.78 o 
   5   3  14       45.05       30.77     20.62 o 
   6   3  14       23.80       24.51     28.08 o 
   7   3  14       48.96        6.12     26.13 o 
   8   3  14       35.34       27.25     30.03 o 
 -13   4  14       29.18       15.57     25.02 o 
 -12   4  14       59.44       56.72     27.25 o 
 -11   4  14       53.47       40.94     20.06 o 
 -10   4  14        4.65        7.45     18.51 o 
  -9   4  14      147.38       78.31     20.67 o 
  -8   4  14       15.67        0.33     17.76 o 
  -7   4  14       14.77       18.24     17.90 o 
  -6   4  14      587.02      551.01     36.14 o 
  -5   4  14       16.99       28.23     18.00 o 
  -4   4  14      113.69      166.46     21.80 o 
  -3   4  14       16.43       47.26     18.52 o 
  -2   4  14      128.18      157.30     37.53 o 
  -1   4  14       31.72       -0.97     26.41 o 
   0   4  14        0.05       -3.34     17.47 o 
   1   4  14       16.82       16.18     17.87 o 
   2   4  14      165.17      174.73     24.07 o 
   3   4  14       30.85       50.45     21.36 o 
   4   4  14      253.55      252.85     27.52 o 
   5   4  14       34.19       50.10     21.50 o 
   6   4  14      122.29      158.28     25.91 o 
 -10   5  14       90.72       89.79     20.00 o 
  -9   5  14        6.73       -2.35     16.51 o 
  -8   5  14       74.64      105.05     20.30 o 
  -7   5  14       19.85        9.43     32.81 o 
  -6   5  14        1.33       -0.61     25.02 o 
  -5   5  14       94.42      105.31     24.74 o 
  -4   5  14       94.70       99.22     18.54 o 
  -3   5  14       79.65       78.54     26.41 o 
  -2   5  14      161.28      187.51     22.00 o 
  -1   5  14       34.26       48.61     18.35 o 
   0   5  14      247.47      333.91     28.36 o 
   1   5  14       15.51       22.13     27.25 o 
   2   5  14      140.57      177.41     25.30 o 
   3   5  14        4.76       -3.46     19.20 o 
 -16   1  15       18.75       14.95     24.85 o 
 -15   1  15       12.55       17.92     18.78 o 
 -14   1  15       28.23       49.78     15.97 o 
 -13   1  15       31.88        5.39     14.25 o 
 -12   1  15       77.95       81.98     20.26 o 
 -11   1  15       25.91        5.67     15.18 o 
 -10   1  15       38.39       50.21     15.75 o 
  -9   1  15       13.06       18.95     23.35 o 
  -8   1  15       13.30       17.24     18.48 o 
  -7   1  15      174.79      184.82     26.97 o 
  -6   1  15      144.16      160.66     21.82 o 
  -5   1  15      146.57      134.56     21.03 o 
  -4   1  15       42.28       49.15     18.86 o 
  -3   1  15       92.76      129.03     25.58 o 
  -2   1  15      230.83      209.67     23.00 o 
  -1   1  15        4.80        7.94     16.89 o 
   0   1  15        3.86       -2.07     16.89 o 
   1   1  15       28.13       36.46     17.47 o 
   2   1  15       99.84       84.99     19.65 o 
   3   1  15      522.91      545.28     42.54 o 
   4   1  15       12.34       10.38     15.09 o 
   5   1  15       37.94        8.78     21.69 o 
   6   1  15      109.87      106.11     23.00 o 
   7   1  15      111.91      117.56     27.52 o 
   8   1  15      120.12      108.92     26.26 o 
   9   1  15       60.97       90.15     25.73 o 
 -16   2  15        2.91       40.77     26.83 o 
 -15   2  15        0.18       -7.35     23.67 o 
 -14   2  15        0.61      -17.07     23.91 o 
 -13   2  15      153.57      157.63     45.32 o 
 -12   2  15      142.40      130.21     38.92 o 
 -11   2  15       50.79       30.96     21.43 o 
 -10   2  15       61.84       75.84     21.06 o 
  -9   2  15      184.91      231.26     77.85 o 
  -8   2  15      345.83      362.84     26.66 o 
  -7   2  15       77.61       89.95     14.95 o 
  -6   2  15        0.21      -12.60     17.33 o 
  -5   2  15       96.06       84.01     27.80 o 
  -4   2  15       22.45      -10.49     16.68 o 
  -3   2  15       68.64       50.31     19.32 o 
  -2   2  15      232.90      286.80     27.52 o 
  -1   2  15      195.98      225.93     23.90 o 
   0   2  15      869.15      868.90     37.75 o 
   1   2  15      272.06      310.11     39.75 o 
   2   2  15       65.48       81.18     16.98 o 
   3   2  15       46.93       34.06     15.93 o 
   4   2  15       33.32       10.33     15.80 o 
   5   2  15       24.61       45.22     21.98 o 
   6   2  15       22.28       -3.67     21.19 o 
   7   2  15       44.56       31.97     22.41 o 
   8   2  15       39.28       52.24     25.02 o 
 -14   3  15       25.60       -2.22     28.91 o 
 -13   3  15        1.80      -29.91     20.50 o 
 -12   3  15       37.73       66.16     22.48 o 
 -11   3  15       17.96        4.41     20.70 o 
 -10   3  15       12.25        0.28     19.61 o 
  -9   3  15       23.43       38.24     20.16 o 
  -8   3  15        3.68        7.80     19.47 o 
  -7   3  15      529.72      536.86    104.26 o 
  -6   3  15      877.14      853.86     63.11 o 
  -5   3  15       45.13       66.22     19.44 o 
  -4   3  15      101.49       98.16     27.52 o 
  -3   3  15       23.23       27.55     18.03 o 
  -2   3  15       83.43       83.02     19.62 o 
  -1   3  15        0.38       13.15     16.34 o 
   0   3  15        1.01      -17.96     14.72 o 
   1   3  15        1.51        7.33     16.37 o 
   2   3  15      734.95      684.41     42.48 o 
   3   3  15      226.87      267.69     22.11 o 
   4   3  15      115.62       69.13     21.10 o 
   5   3  15      203.88      204.21     26.26 o 
   6   3  15       84.72       20.57     29.47 o 
   7   3  15      104.63      160.70     36.14 o 
 -12   4  15       64.63       77.29     28.91 o 
 -11   4  15        3.22        7.78     24.47 o 
 -10   4  15      206.58      168.18     25.71 o 
  -9   4  15        8.31       -0.99     19.02 o 
  -8   4  15      206.46      183.70     24.92 o 
  -7   4  15       27.33       30.16     30.03 o 
  -6   4  15      282.45      232.42     26.00 o 
  -5   4  15      101.73       79.15     27.25 o 
  -4   4  15      471.95      421.01     30.48 o 
  -3   4  15      143.66      162.78     24.07 o 
  -2   4  15      149.45      165.52     24.28 o 
  -1   4  15       21.80       21.11     24.19 o 
   0   4  15       91.48       93.04     21.97 o 
   1   4  15       33.83        5.56     20.17 o 
   2   4  15       39.64       38.70     20.16 o 
   3   4  15       23.37       26.65     22.40 o 
   4   4  15       49.29       31.79     21.90 o 
   5   4  15       68.72       40.84     22.98 o 
  -9   5  15        2.14        7.50     38.92 o 
  -8   5  15       71.28       74.32     19.79 o 
  -7   5  15        1.00        0.57     30.86 o 
  -6   5  15        8.48       13.39     17.51 o 
  -5   5  15       20.94        6.73     22.24 o 
  -4   5  15        0.82       19.96     26.13 o 
  -3   5  15        2.82      -15.39     17.45 o 
  -2   5  15       60.83       50.41     19.81 o 
  -1   5  15       48.27        9.89     18.69 o 
   0   5  15       45.72       38.57     25.58 o 
   1   5  15       30.00       15.59     25.58 o 
 -16   0  16      365.95      435.28     51.99 o 
 -15   0  16        2.74       -9.88     21.64 o 
 -14   0  16      198.51      230.89     40.59 o 
 -13   0  16        1.74      -15.51     20.42 o 
 -12   0  16       38.66       60.51     21.24 o 
 -11   0  16      195.25      217.97     39.48 o 
 -10   0  16       74.74       47.26     30.03 o 
  -9   0  16       42.73       33.92     31.69 o 
  -8   0  16      213.59      227.98     35.59 o 
  -7   0  16       16.55       35.59     27.80 o 
  -6   0  16      557.80      542.14     45.60 o 
  -5   0  16      186.65      187.94     34.47 o 
  -4   0  16      117.59      141.79     31.69 o 
  -3   0  16      627.61      667.25     51.16 o 
  -2   0  16      123.27      165.14     33.92 o 
  -1   0  16      542.03      570.50     47.26 o 
   0   0  16      263.75      209.63     33.92 o 
   1   0  16       57.97       66.17     29.47 o 
   2   0  16       18.74       28.91     26.69 o 
   3   0  16       44.99       37.25     29.47 o 
   4   0  16      215.86      235.20     37.81 o 
   5   0  16      363.70      338.07     41.70 o 
   6   0  16      203.67      170.70     36.14 o 
   7   0  16       83.58      127.89     34.47 o 
   8   0  16       28.09       50.04     32.81 o 
 -15   1  16        4.33      -24.01     24.46 o 
 -14   1  16       86.37      106.35     21.00 o 
 -13   1  16      131.36      154.34     21.23 o 
 -12   1  16      334.44      373.21     25.57 o 
 -11   1  16        1.77       -6.67     15.89 o 
 -10   1  16      255.43      264.58     21.54 o 
  -9   1  16      112.38      144.62     24.18 o 
  -8   1  16      131.89      137.04     22.61 o 
  -7   1  16       26.78       27.94     19.61 o 
  -6   1  16        1.34       12.43     17.97 o 
  -5   1  16      191.06      195.03     23.97 o 
  -4   1  16      177.26      183.52     23.50 o 
  -3   1  16       32.87       46.43     19.66 o 
  -2   1  16      252.89      236.61     35.03 o 
  -1   1  16       67.24       30.18     18.65 o 
   0   1  16      212.38      230.40     25.55 o 
   1   1  16      534.99      566.70     32.81 o 
   2   1  16       36.80       90.37     21.96 o 
   3   1  16      121.38      113.69     22.79 o 
   4   1  16       30.66       18.25     20.25 o 
   5   1  16      131.95      136.94     25.15 o 
   6   1  16       51.71       21.36     22.40 o 
   7   1  16       18.79       46.37     23.78 o 
 -15   2  16       24.79       21.83     24.43 o 
 -14   2  16       60.77       96.37     27.71 o 
 -13   2  16       15.94       14.57     23.55 o 
 -12   2  16        0.45      -16.40     21.30 o 
 -11   2  16      258.57      234.11     27.88 o 
 -10   2  16       35.71       30.86     22.02 o 
  -9   2  16      298.99      253.24     38.64 o 
  -8   2  16      239.32      243.62     26.26 o 
  -7   2  16      136.41      171.22     37.25 o 
  -6   2  16       80.20       82.75     47.82 o 
  -5   2  16       10.59       18.09     20.02 o 
  -4   2  16       99.68      119.33     25.30 o 
  -3   2  16       52.81       42.92     18.99 o 
  -2   2  16        4.46        3.89     18.60 o 
  -1   2  16       56.54       63.74     20.57 o 
   0   2  16      144.01      132.13     23.00 o 
   1   2  16       10.56        1.70     15.89 o 
   2   2  16      294.02      259.12     38.92 o 
   3   2  16        1.83        8.31     16.77 o 
   4   2  16       39.92       41.06     18.08 o 
   5   2  16       41.92       40.51     23.39 o 
   6   2  16       49.54       74.50     23.59 o 
   7   2  16      110.62      152.02     26.91 o 
 -13   3  16        0.64      -37.25     28.91 o 
 -12   3  16      127.66      121.77     32.81 o 
 -11   3  16        1.22        0.28     22.15 o 
 -10   3  16       17.46       28.68     21.10 o 
  -9   3  16      308.58      321.39     28.80 o 
  -8   3  16        4.25        3.72     19.39 o 
  -7   3  16       16.46        3.02     19.07 o 
  -6   3  16       55.64       46.70     20.30 o 
  -5   3  16       33.67       30.23     37.25 o 
  -4   3  16       59.35       60.64     20.81 o 
  -3   3  16       18.98       14.94     16.20 o 
  -2   3  16      417.38      362.59     24.24 o 
  -1   3  16       63.90       81.57     18.56 o 
   0   3  16       87.64      122.12     19.64 o 
   1   3  16        5.59        4.33     16.56 o 
   2   3  16        2.46        1.97     20.56 o 
   3   3  16        1.65       12.08     21.21 o 
   4   3  16      172.16      232.87     28.34 o 
   5   3  16        2.01      -22.80     28.91 o 
 -11   4  16        4.81      -15.57     26.13 o 
 -10   4  16       92.28       65.50     24.06 o 
  -9   4  16        0.11      -15.32     20.26 o 
  -8   4  16       52.88        4.58     20.98 o 
  -7   4  16      253.70      203.92     27.05 o 
  -6   4  16        0.64       -4.50     20.54 o 
  -5   4  16       17.73       39.52     21.39 o 
  -4   4  16        6.19       -4.15     19.21 o 
  -3   4  16      214.28      209.47     27.05 o 
  -2   4  16      382.46      429.43     32.81 o 
  -1   4  16       16.12       46.22     21.78 o 
   0   4  16      120.28      166.03     45.87 o 
   1   4  16        6.34       -0.69     21.99 o 
   2   4  16      144.29      188.17     27.38 o 
   3   4  16        0.87       35.07     23.43 o 
 -14   1  17        7.97       -7.75     25.08 o 
 -13   1  17       10.34        5.27     24.04 o 
 -12   1  17       71.12       90.80     25.73 o 
 -11   1  17        0.67       -1.10     17.08 o 
 -10   1  17      120.92      157.34     25.03 o 
  -9   1  17       17.55       -7.04     20.62 o 
  -8   1  17       10.21       -2.66     20.25 o 
  -7   1  17        6.49        4.90     21.13 o 
  -6   1  17       10.19       12.03     19.71 o 
  -5   1  17      148.43      120.71     22.54 o 
  -4   1  17        1.76       -6.16     33.08 o 
  -3   1  17       15.61       -9.17     19.66 o 
  -2   1  17       32.42       39.53     20.43 o 
  -1   1  17      131.22      161.84     35.31 o 
   0   1  17      147.27      163.41     29.47 o 
   1   1  17      127.49      172.31     24.73 o 
   2   1  17       10.74       26.37     21.36 o 
   3   1  17       88.28       62.49     18.71 o 
   4   1  17        1.40        7.30     21.80 o 
   5   1  17       20.38       -4.58     23.63 o 
   6   1  17       11.14        6.57     23.19 o 
 -13   2  17       36.86      -11.58     23.49 o 
 -12   2  17      268.30      278.26     31.17 o 
 -11   2  17        9.54        4.10     22.40 o 
 -10   2  17      481.79      484.49     73.12 o 
  -9   2  17      401.87      420.10     31.73 o 
  -8   2  17        5.04       -3.94     21.30 o 
  -7   2  17       16.46        0.73     20.64 o 
  -6   2  17      107.84      120.92     22.80 o 
  -5   2  17      129.43      149.98     35.03 o 
  -4   2  17       79.93       97.83     22.88 o 
  -3   2  17       41.14       67.62     22.15 o 
  -2   2  17        3.03       11.61     20.90 o 
  -1   2  17       37.32       26.76     20.79 o 
   0   2  17       67.75       61.24     22.61 o 
   1   2  17       21.85       22.16     18.55 o 
   2   2  17      188.78      221.79     33.01 o 
   3   2  17       20.14       22.13     19.15 o 
   4   2  17       98.52      120.18     25.25 o 
   5   2  17      154.95      178.00     28.11 o 
 -12   3  17       40.04       62.83     32.25 o 
 -11   3  17       33.43       40.59     31.14 o 
 -10   3  17       55.79       81.18     32.25 o 
  -9   3  17       34.86       -1.67     28.91 o 
  -8   3  17       12.42       -4.24     20.70 o 
  -7   3  17       25.06        3.24     32.81 o 
  -6   3  17       29.12       23.24     20.74 o 
  -5   3  17        9.69       -6.72     35.59 o 
  -4   3  17       91.44      111.93     32.53 o 
  -3   3  17      266.27      314.08     45.59 o 
  -2   3  17      192.08      205.83     22.55 o 
  -1   3  17        2.09       13.69     25.58 o 
   0   3  17      129.50       96.46     24.46 o 
   1   3  17       11.74       30.60     23.11 o 
   2   3  17        1.15       26.52     23.10 o 
   3   3  17       12.22       10.23     22.58 o 
  -8   4  17       93.01       58.98     31.97 o 
  -7   4  17       54.10       47.54     25.02 o 
  -6   4  17        3.12        5.39     27.25 o 
  -5   4  17        5.39      -12.66     20.54 o 
  -4   4  17        1.35        5.94     21.78 o 
  -3   4  17        2.61       41.05     35.86 o 
  -2   4  17       33.34        5.65     21.06 o 
  -1   4  17       39.03       12.81     22.84 o 
   0   4  17       72.75       70.71     32.53 o 
 -13   0  18        5.98      -22.24     21.41 o 
 -12   0  18      245.33      285.22     30.77 o 
 -11   0  18        3.64       40.03     35.03 o 
 -10   0  18      176.00      228.53     42.26 o 
  -9   0  18       94.48       67.84     32.81 o 
  -8   0  18       24.11       -5.56     30.03 o 
  -7   0  18        4.37      -10.56     29.47 o 
  -6   0  18      166.64      114.54     33.92 o 
  -5   0  18        9.49       36.14     30.58 o 
  -4   0  18       10.20        6.12     31.14 o 
  -3   0  18       22.59        7.23     30.58 o 
  -2   0  18      202.07      196.84     40.59 o 
  -1   0  18        3.61      -45.87     30.58 o 
   0   0  18      433.73      460.40     48.93 o 
   1   0  18      973.18      946.38     66.17 o 
   2   0  18      209.42      179.60     40.59 o 
   3   0  18      265.01      197.39     39.48 o 
   4   0  18      106.33       97.31     38.92 o 
 -13   1  18        0.14        9.93     25.55 o 
 -12   1  18        0.36       12.88     24.96 o 
 -11   1  18        7.58       -9.71     23.19 o 
 -10   1  18      182.01      160.15     28.91 o 
  -9   1  18        4.89       22.34     22.64 o 
  -8   1  18       28.22       17.44     24.47 o 
  -7   1  18       57.03       64.08     23.04 o 
  -6   1  18      400.15      364.45     51.43 o 
  -5   1  18       13.17        0.08     21.43 o 
  -4   1  18        1.77       -8.64     24.19 o 
  -3   1  18       32.43      -18.24     20.66 o 
  -2   1  18        8.14       10.58     22.58 o 
  -1   1  18       80.40      123.55     26.41 o 
   0   1  18      191.52      177.99     26.48 o 
   1   1  18        8.85        4.96     23.35 o 
   2   1  18       93.81       99.75     25.25 o 
   3   1  18       11.30      -21.20     22.58 o 
   4   1  18       50.77      130.06     27.10 o 
 -12   2  18      115.56      141.52     27.71 o 
 -11   2  18        0.29        1.70     23.95 o 
 -10   2  18        0.68       19.52     25.02 o 
  -9   2  18        0.02      -18.17     22.32 o 
  -8   2  18       71.56       77.56     24.78 o 
  -7   2  18        9.85       25.33     22.94 o 
  -6   2  18       57.73       81.37     23.35 o 
  -5   2  18        3.88       29.78     24.47 o 
  -4   2  18      170.26      173.96     25.87 o 
  -3   2  18        1.79        7.92     21.98 o 
  -2   2  18       34.95       48.36     22.09 o 
  -1   2  18        0.63       12.93     21.58 o 
   0   2  18      108.70       99.83     31.14 o 
   1   2  18        2.53       19.26     19.24 o 
   2   2  18       30.00       24.89     19.02 o 
   3   2  18       14.79       48.07     55.33 o 
  -9   3  18        5.00       35.03     32.81 o 
  -8   3  18        1.12       18.91     30.58 o 
  -7   3  18       30.07       21.13     29.47 o 
  -6   3  18       66.44       30.58     30.03 o 
  -5   3  18        9.24      -14.46     28.36 o 
  -4   3  18       23.41      -16.13     27.80 o 
  -3   3  18       60.30       26.80     22.98 o 
  -2   3  18       44.73       38.86     23.27 o 
  -1   3  18        6.18       35.44     23.78 o 
   0   3  18       92.53       99.34     25.57 o 
   1   3  18        0.35      -33.72     22.48 o 
 -11   1  19       19.03       11.40     34.75 o 
 -10   1  19       16.10       35.26     41.42 o 
  -9   1  19       41.19       23.65     33.08 o 
  -8   1  19      100.55      114.24     25.70 o 
  -7   1  19        0.49      -16.68     32.25 o 
  -6   1  19        4.08       -3.57     23.19 o 
  -5   1  19       23.57       13.62     41.15 o 
  -4   1  19       23.24       18.33     65.61 o 
  -3   1  19        0.05        9.84     25.58 o 
  -2   1  19       22.01        7.34     23.78 o 
  -1   1  19       29.52       28.65     24.69 o 
   0   1  19       11.73       14.71     24.57 o 
   1   1  19        9.87       38.53     30.03 o 
  -9   2  19        0.24       -5.60     22.94 o 
  -8   2  19        3.31       -6.19     24.12 o 
  -7   2  19       19.26      -27.38     22.76 o 
  -6   2  19       88.99      150.28     26.92 o 
  -5   2  19        1.91       18.39     23.39 o 
  -4   2  19       31.54       49.77     23.35 o 
  -3   2  19      107.28      147.98     27.05 o 
  -2   2  19       90.33      125.21     29.19 o 
  -1   2  19       15.94       54.82     25.08 o 
   0   2  19       16.58       -7.02     20.14 o 
  -8   0  20       10.65       52.82     35.59 o 
  -7   0  20       11.78       13.90     35.59 o 
  -6   0  20       46.44       56.16     37.81 o 
  -5   0  20        3.58      -15.01     35.59 o 
  -4   0  20        6.91      -33.36     35.03 o 
  -3   0  20        9.47       35.03     37.25 o 
  -2   0  20        1.69       31.14     36.14 o 
  -7   1  20       14.71       10.82     24.76 o 
  -6   1  20       23.26       11.95     25.56 o 
  -5   1  20        0.42        1.00     23.67 o 
  -4   1  20       76.23       70.02     25.73 o 
  -3   1  20       50.57       27.26     25.94 o 
                                                 
